# Supplementary material for: Towards human cardiac new approach methodologies (NAMs) to evaluate the combination of repolarization prolonging and shortening drugs: a pilot study
Source: Front Drug Discov (Lausanne). Author manuscript; Available in PMC 2025 Dec 11. (PMC12690487; doi:10.3389/fddsv.2025.1679626)
Supplement: Raw Data Summary [file NIHMS2123424-supplement-Raw_Data_Summary.xlsx]

## Sheet: Figure 1D
AxIS File	Baseline FPD plate 2(000).raw
File Type	48-well
Measurement	A1	A2	A3	A4	A5	A6	A7	A8	B1	B2	B3	B4	B5	B6	B7	B8	C1	C2	C3	C4	C5	C6	C7	C8	D1	D2	D3	D4	D5	D6	D7	D8	E1	E2	E3	E4	E5	E6	E7	E8	F1	F2	F3	F4	F5	F6	F7	F8
Treatment/ID	DMSO [0.1 %]	DMSO [0.1 %]	MOX [5.4 µM]	MOX [0.01 µM]	MOX [0.1 µM]	MOX [1 µM]	MOX [10 µM]	MOX [100 µM]	DMSO [0.1 %]	DMSO [0.1 %]	MOX [5.4 µM]	MOX [0.01 µM]	MOX [0.1 µM]	MOX [1 µM]	MOX [10 µM]	MOX [100 µM]	DMSO [0.1 %]	DMSO [0.1 %]	MOX [5.4 µM]	MOX [0.01 µM]	MOX [0.1 µM]	MOX [1 µM]	MOX [10 µM]	MOX [100 µM]	MOX [5.4 µM]	MOX [5.4 µM]	MOX [5.4 µM]	MOX [0.01 µM]	MOX [0.1 µM]	MOX [1 µM]	MOX [10 µM]	MOX [100 µM]	MOX [5.4 µM]	MOX [5.4 µM]	MOX [5.4 µM]	MOX [0.01 µM]	MOX [0.1 µM]	MOX [1 µM]	MOX [10 µM]	MOX [100 µM]	MOX [5.4 µM]	MOX [5.4 µM]	MOX [5.4 µM]	MOX [0.01 µM]	MOX [0.1 µM]	MOX [1 µM]	MOX [10 µM]	MOX [100 µM]
Start Time	2.34681	4.95859	1.60304	13.9302	13.308	9.77563	1.56624	1.74982	16.4673	0.611325	0.366756	6.40055	2.28246	13.655	23.0229	0.783046	13.4392	1.53946	1.43301	23.9061	6.89671	23.7716	0.851195	12.3136	22.8727	0.374018	22.3123	1.68811	22.1847	13.4233	23.1397	0.621514	3.89862	15.1959	15.9528	16.5538	24.9218	0.42635	14.816	12.7678	3.2483	7.85719	0.32407	3.46713	10.154	7.77109	2.00795	1.41977
End Time	56.8426	56.0821	47.9264	58.9211	59.0738	58.9733	53.4599	58.685	54.7967	36.5955	35.6033	41.3057	37.0263	48.22	55.8674	37.9571	50.3192	35.9959	35.9456	58.214	40.752	55.3892	35.6059	49.6057	58.774	35.0612	57.0732	35.8055	55.9497	47.474	58.0929	38.7826	42.9297	51.7636	51.3535	51.9849	57.2471	34.9835	50.9557	51.6315	53.8179	56.3872	47.1054	49.3903	57.1571	58.4257	54.3125	58.9004
Beat Period (s)	1.87849	1.76226	1.59699	1.55098	1.57778	1.69597	1.78883	1.96249	1.32146	1.24045	1.21481	1.2034	1.19784	1.19171	1.13225	1.28131	1.27151	1.18792	1.18994	1.1829	1.16721	1.0901	1.19817	1.28571	1.23776	1.19603	1.19845	1.17626	1.16409	1.17404	1.20504	1.31566	1.34569	1.26068	1.22045	1.22156	1.11447	1.19234	1.24597	1.33965	1.74306	1.67295	1.61268	1.58315	1.62041	1.74632	1.80325	1.98114
Beat Period CoV	0.420589	0.345249	0.249717	0.195628	0.186043	0.443907	0.367064	0.381774	0.101526	0.182831	0.119871	0.09563	0.088475	0.127165	0.268824	0.303909	0.078888	0.086138	0.207656	0.103054	0.111355	0.495791	0.172261	0.088249	0.351846	0.174186	0.138931	0.086926	0.339023	0.099026	0.212784	0.09699	0.084398	0.10153	0.078042	0.160659	0.408711	2.5366	0.083661	0.30366	0.350382	0.300554	0.292838	0.451901	0.22243	0.410163	0.472258	0.530518
Golden Channel	41	13	24	33	22	23	33	24	42	31	42	42	43	24	41	44	44	21	34	44	43	14	31	31	44	14	34	21	42	13	14	43	41	43	21	43	23	13	13	43	24	43	12	22	42	44	44	24
FPD (ms)	528.8	521.6	491.2	443.2	468	507.2	506.4	567.2	368	360.8	336	336	327.2	331.2	341.6	353.6	338.4	352.8	331.2	351.2	324	356.8	330.4	369.6	348.8	328.8	340	332.8	328	351.2	348	360.8	364	342.4	343.2	333.6	342.4	345.6	358.4	379.2	504	484.8	489.6	471.2	477.6	511.2	532	570.4
FPDc (Fridericia ms)	428.57	431.831	420.234	382.881	402.004	425.311	417.161	453.037	335.349	335.795	314.898	315.89	308.092	312.392	327.746	325.557	312.362	333.119	312.547	332.077	307.725	346.686	311.076	339.9	324.861	309.754	320.09	315.27	311.801	332.91	327.023	329.27	329.701	316.956	321.149	312.071	330.251	325.917	333.067	343.984	418.787	408.384	417.502	404.294	406.62	424.505	437.078	454.159
Spike Amplitude (mV)	8.28431	6.33556	8.11494	7.05006	6.2415	6.89569	7.44869	6.39487	6.86381	7.14637	6.39944	6.06225	6.05438	6.3565	7.64919	6.36619	5.66375	6.41094	5.43156	4.64856	6.41594	6.61031	6.223	5.22163	7.36256	5.98881	5.11425	6.43094	7.5735	5.34625	4.78619	5.14412	6.21244	6.23775	6.177	6.70194	7.1065	6.70856	5.88181	6.09656	6.7255	6.56025	5.85738	5.94569	6.38775	5.01356	6.772	4.69787
Spike Amplitude CoV	0.009225	0.014233	0.002962	0.004357	0.004877	0.004503	0.003842	0.026933	0.009452	0.00756	0.027194	0.016536	0.029216	0.00915	0.004337	0.007665	0.020544	0.004476	0.051284	0.059823	0.004594	0.004472	0.015129	0.0322	0.004357	0.006576	0.016991	0.008333	0.007076	0.007251	0.02376	0.008289	0.004699	0.005615	0.005223	0.00946	0.004565	0.058316	0.008101	0.023223	0.004668	0.003734	0.022704	0.005472	0.005013	0.009261	0.007132	0.004309
Spike Slope (V/s)	-17.5812	-14.0334	-18.0951	-15.5045	-13.7714	-15.2579	-16.1192	-14.4549	-15.0788	-16.0339	-14.6234	-13.6986	-13.8178	-13.973	-17.3489	-14.3846	-12.707	-14.2193	-12.3339	-10.9624	-14.805	-15.208	-13.9772	-11.8609	-16.9236	-13.6452	-11.4973	-14.4213	-17.5462	-12.1896	-10.8595	-11.3512	-13.8369	-13.9151	-13.8215	-15.0201	-16.5803	-15.4083	-13.4336	-13.5038	-14.616	-14.1215	-13.3958	-13.4342	-14.6266	-10.9552	-15.2188	-10.4667
Spike Slope CoV	-0.01077	-0.015975	-0.002678	-0.004671	-0.005547	-0.004629	-0.003801	-0.03635	-0.00968	-0.007709	-0.027368	-0.015794	-0.029383	-0.010037	-0.003971	-0.008537	-0.020891	-0.005056	-0.052836	-0.056671	-0.004384	-0.004346	-0.015196	-0.035699	-0.004057	-0.00656	-0.01635	-0.007379	-0.007042	-0.006952	-0.024525	-0.008704	-0.00493	-0.005668	-0.005576	-0.010239	-0.003897	-0.066622	-0.007732	-0.026601	-0.005097	-0.004023	-0.027955	-0.005969	-0.005024	-0.009956	-0.007707	-0.004556
Conduction Velocity (mm/ms)	0.19512	0.237107	0.17482	0.22465	0.235201	0.214049	0.208039	0.198113	0.188874	0.212814	0.241741	0.238514	0.228271	0.204798	0.192509	0.200472	0.220701	0.202067	0.225373	0.358505	0.220232	0.222722	0.248744	0.248029	0.224877	0.194985	0.224457	0.277493	0.200943	0.196975	0.277858	0.177738	0.211106	0.195102	0.218935	0.196427	0.198162	0.228685	0.190227	0.196524	0.176229	0.216421	0.202848	0.190101	0.189281	0.169894	0.198003	0.180964
Arrhythmia Flag	0	0	0	0	0	0	0	0	0	0	0	0	0	0	0	0	0	0	0	0	0	0	0	0	0	0	0	0	0	0	0	0	0	0	0	0	0	0	0	0	0	0	0	0	0	0	0	0
Quiescent Flag	0	0	0	0	0	0	0	0	0	0	0	0	0	0	0	0	0	0	0	0	0	0	0	0	0	0	0	0	0	0	0	0	0	0	0	0	0	0	0	0	0	0	0	0	0	0	0	0
Notes
Resistance - Avg (kOhms)
Resistance - Std (kOhms)
Number of Covered Electrodes
Weighted Mean Resistance (kOhms)
AxIS File	Drugs FPD plate 2(000).raw
File Type	48-well
Measurement	A1	A2	A3	A4	A5	A6	A7	A8	B1	B2	B3	B4	B5	B6	B7	B8	C1	C2	C3	C4	C5	C6	C7	C8	D1	D2	D3	D4	D5	D6	D7	D8	E1	E2	E3	E4	E5	E6	E7	E8	F1	F2	F3	F4	F5	F6	F7	F8
Treatment/ID	DMSO [0.1 %]	DMSO [0.1 %]	MOX [5.4 µM]	MOX [0.01 µM]	MOX [0.1 µM]	MOX [1 µM]	MOX [10 µM]	MOX [100 µM]	DMSO [0.1 %]	DMSO [0.1 %]	MOX [5.4 µM]	MOX [0.01 µM]	MOX [0.1 µM]	MOX [1 µM]	MOX [10 µM]	MOX [100 µM]	DMSO [0.1 %]	DMSO [0.1 %]	MOX [5.4 µM]	MOX [0.01 µM]	MOX [0.1 µM]	MOX [1 µM]	MOX [10 µM]	MOX [100 µM]	MOX [5.4 µM]	MOX [5.4 µM]	MOX [5.4 µM]	MOX [0.01 µM]	MOX [0.1 µM]	MOX [1 µM]	MOX [10 µM]	MOX [100 µM]	MOX [5.4 µM]	MOX [5.4 µM]	MOX [5.4 µM]	MOX [0.01 µM]	MOX [0.1 µM]	MOX [1 µM]	MOX [10 µM]	MOX [100 µM]	MOX [5.4 µM]	MOX [5.4 µM]	MOX [5.4 µM]	MOX [0.01 µM]	MOX [0.1 µM]	MOX [1 µM]	MOX [10 µM]	MOX [100 µM]
Start Time	3.82501	21.7118	20.0037	0.846157	0.689489	22.1356	20.0013	3.19433	0.587026	17.7349	2.58382	20.1423	0.864734	8.18734	2.5715	9.41143	21.1882	6.72211	0.123093	21.7824	18.2426	23.7325	1.52933	0.835782	17.2783	18.4933	5.08671	5.67733	21.7784	12.4174	1.54763	0.813871	16.5478	16.238	18.5205	6.27905	10.2836	3.11963	18.7486	4.11472	2.17498	1.11135	13.3407	19.1094	0.531003	0.154237	1.18539	5.40619
End Time	41.7058	59.0748	58.3311	37.8097	37.4241	59.4115	59.1823	54.7046	39.1121	55.7811	41.886	58.429	38.9407	45.7974	39.051	57.9365	58.9119	43.8282	39.1066	59.479	55.7495	57.4666	40.457	50.359	57.2334	57.2203	44.801	43.8911	59.44	49.9437	40.5495	50.9882	58.1361	57.0061	58.7342	45.505	46.1511	41.8249	58.9672	56.1368	42.8407	41.0739	52.7967	58.3965	39.7189	40.3554	42.766	59.0726
Beat Period (s)	1.30606	1.28822	1.32147	1.27453	1.26661	1.28545	1.35094	1.77597	1.3284	1.31183	1.35508	1.32004	1.31272	1.29673	1.25784	1.67405	1.30069	1.27931	1.34426	1.29977	1.2931	1.16302	1.3421	1.70782	1.37751	1.33516	1.36927	1.31745	1.2985	1.29383	1.34466	1.73006	1.43389	1.40558	1.38649	1.35248	1.23655	1.33442	1.38667	1.79374	1.40191	1.37758	1.36039	1.35449	1.35099	1.38632	1.43366	1.85028
Beat Period CoV	0.21063	0.213009	0.110439	0.161472	0.182723	0.496252	0.0932	0.178017	0.297006	0.149969	0.245413	0.106285	0.178825	0.212237	1.35596	2.12496	0.421377	0.104761	0.345312	0.134067	0.098796	0.393012	0.228211	0.394591	0.214474	0.121496	0.102939	0.161868	0.202054	0.127467	0.531943	0.145216	0.362768	0.149566	0.147844	0.376623	0.498265	0.1183	0.22557	0.304166	0.225756	0.161805	0.510312	0.137225	0.403986	0.3346	0.239307	0.18621
Golden Channel	41	13	24	33	22	23	33	24	42	31	42	42	43	24	41	44	44	21	34	44	43	14	31	31	44	14	34	21	42	13	14	43	41	43	21	43	23	13	13	43	24	43	12	22	42	44	44	24
FPD (ms)	380	362.4	380.8	358.4	380	384	396.8	617.6	372.8	373.6	383.2	376.8	376	370.4	380.8	574.4	352	370.4	376.8	380	383.2	375.2	398.4	576.8	386.4	381.6	391.2	372.8	361.6	386.4	399.2	560.8	393.6	387.2	399.2	377.6	372.8	376.8	404	601.6	405.6	392	399.2	384	377.6	404	424	611.2
FPDc (Fridericia ms)	347.639	333.062	347.012	330.56	351.212	353.167	358.944	509.99	339.13	341.283	346.287	343.491	343.397	339.668	352.767	483.755	322.467	341.203	341.415	348.2	351.734	356.78	361.18	482.553	347.274	346.548	352.292	340.067	331.447	354.605	361.676	467.147	349.046	345.661	358.002	341.445	347.327	342.253	362.291	495.132	362.402	352.301	360.277	347.061	341.571	362.321	376.026	497.857
Spike Amplitude (mV)	6.32406	3.31744	4.18481	2.50831	3.55112	5.06131	3.52831	3.44675	5.13	6.03556	5.815	4.76987	4.89963	4.9835	6.89906	4.26875	5.37794	5.31831	4.13625	2.59256	5.58156	6.37362	6.10438	3.44069	6.1185	4.65069	4.33069	5.249	6.71825	4.45113	4.269	3.86519	4.25237	4.0125	4.88281	5.08981	6.56613	5.16869	5.297	3.97231	5.20025	4.46294	3.42894	3.57006	4.39256	2.14731	3.078	2.86612
Spike Amplitude CoV	0.010714	0.036029	0.100575	0.200985	0.102513	0.041233	0.029929	0.027029	0.079576	0.033132	0.020014	0.050342	0.049657	0.041383	0.007481	0.187621	0.019516	0.007727	0.08924	0.144894	0.020314	0.004103	0.006415	0.124113	0.007363	0.027206	0.04307	0.016319	0.006017	0.047352	0.064741	0.013268	0.091643	0.069875	0.018681	0.072607	0.005595	0.028089	0.015898	0.055663	0.008822	0.011783	0.163774	0.036328	0.038671	0.179333	0.149907	0.016635
Spike Slope (V/s)	-13.9135	-7.72366	-9.59699	-5.93883	-7.78007	-11.5185	-8.19109	-7.91062	-11.5805	-13.6653	-13.1376	-10.9727	-11.3415	-10.8321	-15.5644	-9.54775	-11.7836	-11.6415	-9.40488	-6.17195	-12.7801	-14.7105	-13.9091	-7.58711	-13.9026	-10.6464	-9.78477	-11.6678	-15.2999	-10.2008	-9.53033	-8.20704	-10.0181	-9.10992	-10.9562	-11.6	-15.2611	-11.7409	-12.0977	-8.51873	-11.5191	-9.85638	-7.76718	-8.09204	-10.0727	-4.9603	-7.02086	-6.39391
Spike Slope CoV	-0.011243	-0.063506	-0.090568	-0.201034	-0.108025	-0.044325	-0.033781	-0.026555	-0.082468	-0.033126	-0.02012	-0.048682	-0.049771	-0.042025	-0.008366	-0.183228	-0.021885	-0.008312	-0.082847	-0.146119	-0.020383	-0.00375	-0.007409	-0.119974	-0.007836	-0.026245	-0.038948	-0.01976	-0.006084	-0.046369	-0.063343	-0.012708	-0.10073	-0.175849	-0.016398	-0.071887	-0.005725	-0.029142	-0.0168	-0.04801	-0.009321	-0.011212	-0.275372	-0.032709	-0.040425	-0.169356	-0.304636	-0.017552
Conduction Velocity (mm/ms)	0.171798	0.246814	0.270539	0.637032	0.238383	0.227434	0.313501	0.1966	0.247839	0.241233	0.225932	0.283068	0.449981	0.172345	0.189686	0.193543	0.181729	0.194167	0.538452	1.33851	0.223	0.221237	0.214603	0.662172	0.21836	0.237731	0.255664	0.19796	0.185725	0.239331	0.231632	0.202472	0.225139	0.579369	0.191296	0.33312	0.193472	0.224521	0.232771	0.186445	0.186362	0.186967	0.224075	0.22499	0.229253	0.31065	0.311297	0.178548
Arrhythmia Flag	0	0	0	0	0	0	0	0	0	0	0	0	0	0	0	0	0	0	0	0	0	0	0	0	0	0	0	0	0	0	0	0	0	0	0	0	0	0	0	0	0	0	0	0	0	0	0	0
Quiescent Flag	0	0	0	0	0	0	0	0	0	0	0	0	0	0	0	0	0	0	0	0	0	0	0	0	0	0	0	0	0	0	0	0	0	0	0	0	0	0	0	0	0	0	0	0	0	0	0	0
Notes
Resistance - Avg (kOhms)
Resistance - Std (kOhms)
Number of Covered Electrodes
Weighted Mean Resistance (kOhms)

## Sheet: Figure 1E
AxIS File	D7 102124(000).raw		Baseline
File Type	48-well
Measurement	A1	A2	A3	A4	A5	A6	A7	A8	B1	B2	B3	B4	B5	B6	B7	B8	C1	C2	C3	C4	C5	C6	C7	C8	D1	D2	D3	D4	D5	D6	D7	D8	E1	E2	E3	E4	E5	E6	E7	E8	F1	F2	F3	F4	F5	F6	F7	F8
Treatment/ID	VEH [0.1 %]	VEH [0.1 %]	COBI [0.1 ÂµM]	COBI [0.3 ÂµM]	COBI [1 ÂµM]	COBI [3 ÂµM]	COBI [10 ÂµM]	COBI [30 ÂµM]	VEH [0.1 %]	VEH [0.1 %]	COBI [0.1 ÂµM]	COBI [0.3 ÂµM]	COBI [1 ÂµM]	COBI [3 ÂµM]	COBI [10 ÂµM]	COBI [30 ÂµM]	VEH [0.1 %]	VEH [0.1 %]	COBI [0.1 ÂµM]	COBI [0.3 ÂµM]	COBI [1 ÂµM]	COBI [3 ÂµM]	COBI [10 ÂµM]	COBI [30 ÂµM]	MOX [1 ÂµM]	MOX [1 ÂµM]	COBI [0.1 ÂµM]	COBI [0.3 ÂµM]	COBI [1 ÂµM]	COBI [3 ÂµM]	COBI [10 ÂµM]	COBI [30 ÂµM]	MOX [1 ÂµM]	MOX [1 ÂµM]	COBI [0.1 ÂµM]	COBI [0.3 ÂµM]	COBI [1 ÂµM]	COBI [3 ÂµM]	COBI [10 ÂµM]	COBI [30 ÂµM]	MOX [1 ÂµM]	MOX [1 ÂµM]	COBI [0.1 ÂµM]	COBI [0.3 ÂµM]	COBI [1 ÂµM]	COBI [3 ÂµM]	COBI [10 ÂµM]	COBI [30 ÂµM]
Start Time	0.407826	28.2972	14.6591	18.4549	8.71188	22.6325	20.1167	17.1699	13.328	3.48478	1.50828	0.143833	1.01301	5.31268	3.09765	1.14159	0.20797	13.5646	17.9643	19.2968	19.4121	0.21748	12.6752	18.2937	15.8603	0.568791	19.7504	20.1164	18.4117	5.97257	16.9901	12.9584	13.3585	2.02462	0.76642	20.0303	10.3329	12.7853	17.6772		16.2812	12.2338	18.7381	12.31	0.431769	2.1185	10.4859	0.072868
End Time	41.9069	53.507	39.6132	53.8287	42.9784	48.3908	53.9429	51.1424	49.6341	38.2537	28.6459	27.4021	35.7578	38.5156	37.4705	33.861	35.9586	48.9761	52.2318	53.7501	53.6037	34.1367	45.8475	52.7881	52.3766	35.0465	53.9559	54.2491	52.66	39.3354	51.2368	47.2217	50.1777	36.6636	35.4419	53.7483	44.2591	46.6906	51.6549		53.2424	47.4849	53.9113	46.5001	35.7677	37.6569	45.0309	36.2915
Beat Period (s)	1.4308	0.869077	0.860231	1.21953	1.1814	0.888053	1.16619	1.17125	1.25171	1.19879	0.935565	0.939751	1.19787	1.14461	1.185	1.12807	1.23258	1.22091	1.18146	1.18781	1.17874	1.16939	1.14366	1.18919	1.25897	1.18869	1.17923	1.17688	1.18069	1.15022	1.18068	1.18129	1.26942	1.19425	1.19538	1.16251	1.16964	1.16892	1.17139		1.27419	1.21542	1.21257	1.17872	1.21836	1.22523	1.19098	1.24869
Beat Period CoV	0.21644	0.076691	0.103538	0.180416	0.111771	0.089403	0.157453	0.114029	0.169819	0.26776	0.069992	0.116211	0.192357	0.214105	0.12393	0.196055	0.123485	0.135102	0.134069	0.188119	0.121029	0.126788	0.110762	0.116649	0.137755	0.459634	0.129176	0.165096	0.14712	0.189087	0.170477	0.115775	0.153203	0.174889	0.339631	0.086382	0.1055	0.079743	0.174673		0.152818	0.394996	0.125718	0.090132	0.144362	0.194498	0.245762	0.059383
Golden Channel	43	24	13	14	24	43	14	23	13	43	23	24	43	14	44	34	44	13	33	13	33	24	12	34	43	34	13	14	43	24	14	23	14	24	24	33	13	14	13		42	14	14	12	24	23	44	44
FPD (ms)	404.8	297.6	288.8	326.4	341.6	292	333.6	318.4	359.2	317.6	295.2	308	306.4	323.2	314.4	362.4	346.4	324.8	311.2	327.2	306.4	320	322.4	348	316	312.8	314.4	302.4	301.6	314.4	336	66.4	324.8	319.2	313.6	308.8	307.2	307.2	316		352	322.4	324.8	324	319.2	320.8	332.8	350.4
FPDc (Fridericia ms)	359.237	311.851	303.663	305.506	323.136	303.787	316.934	302.058	333.299	298.973	301.827	314.446	288.504	308.972	297.105	348.131	323.077	303.893	294.375	308.957	290.057	303.736	308.293	328.469	292.65	295.287	297.588	286.42	285.355	300.07	317.903	62.8129	299.972	300.86	295.489	293.683	291.566	291.626	299.768		324.687	302.101	304.589	306.72	298.862	299.798	313.965	325.397
Spike Amplitude (mV)	4.77831	4.81781	4.16731	4.746	4.42781	3.86556	4.30375	4.22788	5.29219	5.15631	5.22425	4.50469	4.83444	5.01375	4.96144	4.425	4.20075	4.658	4.38206	5.04269	5.18956	5.38312	5.18069	5.13112	4.88575	5.94888	5.07238	5.79662	4.43244	5.60869	4.233	4.483	5.55775	4.55125	4.40988	5.57212	5.44706	5.09894	3.82187		4.85794	5.27925	4.63481	6.19437	5.43444	4.61125	6.69469	4.66694
Spike Amplitude CoV	0.010683	0.020475	0.0548	0.019368	0.00607	0.05424	0.067804	0.089115	0.019377	0.0064	0.005807	0.01901	0.006411	0.040064	0.011581	0.0592	0.005871	0.017419	0.033558	0.008842	0.010113	0.005559	0.02267	0.02393	0.034944	0.032294	0.021629	0.004904	0.017947	0.03371	0.009438	0.028192	0.018401	0.010686	0.042149	0.00442	0.010165	0.005801	0.047316		0.005833	0.053785	0.010221	0.004754	0.024298	0.031823	0.007573	0.016579
Spike Slope (V/s)	-10.8348	-11.0665	-9.08128	-10.3594	-9.71088	-8.41096	-9.71553	-9.54082	-12.0049	-11.6488	-11.746	-10.0747	-10.8105	-11.4142	-11.3834	-10.4811	-9.85535	-10.0659	-9.97149	-11.4077	-11.7218	-12.128	-11.6976	-11.425	-11.0009	-13.6436	-11.4255	-13.3987	-10.0775	-13.071	-9.64087	-10.6972	-12.3455	-10.0856	-9.96621	-12.7022	-12.5617	-11.1107	-9.13406		-10.9238	-12.166	-10.2108	-13.9826	-12.1937	-10.6818	-15.6991	-10.3955
Spike Slope CoV	-0.013	-0.024181	-0.059029	-0.02286	-0.006634	-0.079895	-0.081904	-0.097447	-0.017783	-0.006898	-0.00743	-0.020798	-0.007401	-0.046863	-0.015145	-0.058727	-0.005334	-0.024571	-0.040798	-0.010391	-0.013543	-0.007751	-0.02703	-0.031155	-0.035944	-0.038755	-0.024382	-0.004974	-0.020611	-0.077945	-0.00996	-0.027673	-0.024974	-0.011412	-0.042443	-0.004563	-0.011122	-0.007717	-0.061176		-0.006394	-0.056278	-0.012977	-0.005051	-0.029919	-0.03706	-0.007734	-0.018193
Conduction Velocity (mm/ms)	0.227353	0.247153	0.257755	0.232354	0.212582	0.278627	0.230365	0.324159	0.17269	0.208691	0.221855	0.20241	0.181247	0.199592	0.181437	0.318725	0.207781	0.244978	0.332922	0.223568	0.189585	0.214465	0.246267	0.199628	0.231063	0.201621	0.206784	0.165333	0.195657	0.217711	0.173927	0.275825	0.195007	0.273387	0.217727	0.188792	0.166787	0.162812	0.256525		0.184322	0.190449	0.165958	0.197753	0.210556	0.250574	0.184716	0.23745
Arrhythmia Flag	0	0	0	0	0	0	0	0	0	0	0	0	0	0	0	0	0	0	0	0	0	0	0	0	0	0	0	0	0	0	0	0	0	0	0	0	0	0	0		0	0	0	0	0	0	0	0
Quiescent Flag	0	0	0	0	0	0	0	0	0	0	0	0	0	0	0	0	0	0	0	0	0	0	0	0	0	0	0	0	0	0	0	0	0	0	0	0	0	0	0		0	0	0	0	0	0	0	0
Notes
Resistance - Avg (kOhms)
Resistance - Std (kOhms)
Number of Covered Electrodes
Weighted Mean Resistance (kOhms)
AxIS File	D7 102124(008).raw		Drug
File Type	48-well
Measurement	A1	A2	A3	A4	A5	A6	A7	A8	B1	B2	B3	B4	B5	B6	B7	B8	C1	C2	C3	C4	C5	C6	C7	C8	D1	D2	D3	D4	D5	D6	D7	D8	E1	E2	E3	E4	E5	E6	E7	E8	F1	F2	F3	F4	F5	F6	F7	F8
Treatment/ID	VEH [0.1 %]	VEH [0.1 %]	COBI [0.1 ÂµM]	COBI [0.3 ÂµM]	COBI [1 ÂµM]	COBI [3 ÂµM]	COBI [10 ÂµM]	COBI [30 ÂµM]	VEH [0.1 %]	VEH [0.1 %]	COBI [0.1 ÂµM]	COBI [0.3 ÂµM]	COBI [1 ÂµM]	COBI [3 ÂµM]	COBI [10 ÂµM]	COBI [30 ÂµM]	VEH [0.1 %]	VEH [0.1 %]	COBI [0.1 ÂµM]	COBI [0.3 ÂµM]	COBI [1 ÂµM]	COBI [3 ÂµM]	COBI [10 ÂµM]	COBI [30 ÂµM]	MOX [1 ÂµM]	MOX [1 ÂµM]	COBI [0.1 ÂµM]	COBI [0.3 ÂµM]	COBI [1 ÂµM]	COBI [3 ÂµM]	COBI [10 ÂµM]	COBI [30 ÂµM]	MOX [1 ÂµM]	MOX [1 ÂµM]	COBI [0.1 ÂµM]	COBI [0.3 ÂµM]	COBI [1 ÂµM]	COBI [3 ÂµM]	COBI [10 ÂµM]	COBI [30 ÂµM]	MOX [1 ÂµM]	MOX [1 ÂµM]	COBI [0.1 ÂµM]	COBI [0.3 ÂµM]	COBI [1 ÂµM]	COBI [3 ÂµM]	COBI [10 ÂµM]	COBI [30 ÂµM]
Start Time	10.1749	10.1845	1.14431	1.22344	21.7846	11.3643	17.464	24.3449	8.65052	0.975051	21.3629	17.162	0.550869	15.7146	6.7848	8.46889	13.6799	17.1339	17.8033	16.2419	17.6694	20.7354	26.9161	26.834	1.0011	13.3482	17.3324	6.81279	18.2077	21.2026	0.913083	10.82	0.6944	0.500845	7.18813	16.8117	2.31002	0.028344	13.8465		11.37	1.85016	15.5849	0.207103	14.9461	11.3349	5.27816	0.309823
End Time	53.8255	48.3404	41.6165	38.886	53.4854	45.5934	44.3115	50.188	47.1062	38.0123	51.8797	52.229	37.1389	49.8383	36.5774	32.8741	51.5116	53.9337	53.4306	52.6742	53.8736	53.1521	52.7618	51.9343	41.1357	50.7884	53.6851	42.642	53.3627	53.8753	28.1261	36.7407	40.5909	38.1442	44.6255	52.9744	38.0522	34.6606	43.8892		52.3664	40.7351	53.7184	37.3961	52.2615	45.7743	33.2696	28.0995
Beat Period (s)	1.50475	1.31553	1.39448	1.29846	1.09292	1.18001	0.925466	0.890925	1.32582	1.2769	1.05202	1.20905	1.26138	1.17638	1.02704		1.30408	1.26861	1.22856	1.25608	1.20606	1.11764	0.891008		1.38343	1.29075	1.25331	1.23525	1.212	1.12639	0.938075	0.893633	1.37517	1.29804	1.29066	1.2467	1.23223	1.19396	1.0011		1.41355	1.34075	1.31479	1.28198	1.2865	1.18726	0.964891
Beat Period CoV	0.493667	0.275563	0.601756	0.244594	0.148815	0.100431	0.060206	0.083773	0.132327	0.240893	0.103315	0.285635	0.169485	0.082869	0.211226		0.357105	0.374717	1.28508	0.219557	0.488292	0.279102	0.052493		0.233614	0.125589	0.322428	0.459506	0.19314	0.135826	0.052937	0.086969	0.169979	0.43817	0.220979	0.11742	0.175176	0.092781	0.090801		0.28629	0.241822	0.172183	0.217184	0.180919	0.113619	0.068726
Golden Channel	43	24	13	14	24	43	14	23	13	43	23	24	43	14	44	34	44	13	33	13	33	24	12	34	43	34	13	14	43	24	14	23	14	24	24	33	13	14	13		42	14	14	12	24	23	44	44
FPD (ms)	408	367.2	353.6	343.2	332	312.8	229.6	108.8	367.2	340	324	344.8	322.4	333.6	252		414.4	378.4	335.2	335.2	350.4	301.6	227.2		343.2	346.4	340	327.2	312.8	306.4	221.6	98.4	352	338.4	336.8	335.2	335.2	311.2	260.8		385.6	347.2	353.6	355.2	342.4	299.2	220
FPDc (Fridericia ms)	356.045	335.121	316.501	314.584	322.311	296.009	235.605	113.07	334.252	313.396	318.569	323.658	298.387	316.017	249.769		379.302	349.55	312.972	310.669	329.186	290.623	236.11		308.007	318.149	315.35	304.95	293.381	294.482	226.373	102.159	316.536	310.218	309.339	311.446	312.661	293.343	260.704		343.584	314.87	322.77	326.974	314.821	282.562	222.637
Spike Amplitude (mV)	4.5655	4.59119	3.80369	4.64806	3.82563	3.8995	4.08269	1.31919	4.45662	4.42931	4.19475	4.066	4.07625	4.482	4.42188	0	3.33119	4.19694	3.96319	4.18906	4.12331	4.60756	3.74819	0	4.25275	5.56888	4.85231	4.91306	4.07688	4.68194	3.15594	0.401563	4.95156	4.133	3.43756	4.89288	4.49206	4.446	3.50281		4.37481	4.84775	4.36944	5.722	4.83331	3.30906	4.50706	0
Spike Amplitude CoV	0.027648	0.016435	0.092795	0.013309	0.005931	0.00785	0.008544	0.062127	0.022565	0.013943	0.032432	0.028828	0.008768	0.019505	0.019876		0.029409	0.023136	0.057474	0.019073	0.046299	0.010974	0.006231		0.055319	0.008148	0.041095	0.023013	0.012894	0.007296	0.012771	0.04955	0.007912	0.085856	0.055163	0.017688	0.018475	0.007708	0.044158		0.007185	0.047069	0.033804	0.006245	0.009213	0.025232	0.006232
Spike Slope (V/s)	-10.2685	-10.2789	-8.02648	-10.2333	-8.3746	-8.2582	-8.72884	-2.23918	-9.85697	-9.70217	-9.12922	-8.90463	-8.75394	-9.96114	-9.88185		-7.75701	-8.87576	-8.89577	-9.36291	-8.93929	-10.1324	-8.59771		-9.33321	-12.7045	-11.0062	-11.0099	-9.07393	-10.6929	-6.88218	-1.49403	-10.8766	-8.85136	-7.53934	-10.9523	-10.157	-9.61787	-7.34369		-9.72848	-11.0932	-9.56977	-12.7445	-10.6898	-7.34496	-9.99075
Spike Slope CoV	-0.028145	-0.021493	-0.310572	-0.015689	-0.007237	-0.011338	-0.010034	2.7e-05	-0.022593	-0.017627	-0.043525	0.002231	-0.010958	-0.022262	-0.026731		-0.029698	-0.02721	-0.072118	-0.020588	-0.039829	-0.013891	-0.007039		-0.069673	-0.008603	-0.055413	-0.02632	-0.013629	-0.007823	-0.023441	-0.111534	-0.010796	-0.16822	-0.052725	-0.020965	-0.020615	-0.009936	0.028641		-0.0082	-0.051679	-0.044992	-0.007186	-0.009958	-0.02898	-0.006788
Conduction Velocity (mm/ms)	0.181422	0.177901	0.20013	0.186772	0.16674	0.14604	0.176202	0.505954	0.194935	0.198193	0.212991	0.17287	0.212279	0.199703	0.173387		0.208288	0.217085	0.223334	0.177788	0.168344	0.240589	0.21471		0.248303	0.200226	0.182846	0.201172	0.186519	0.204138	0.174053	0.251566	0.198326	0.259281	0.209456	0.216502	0.15843	0.197622	0.159333		0.177973	0.179559	0.179278	0.20236	0.250662	0.175737	0.16268
Arrhythmia Flag	0	0	0	0	0	0	0	0	0	0	0	0	0	0	0	0	0	0	0	0	0	0	0	0	0	0	0	0	0	0	0	0	0	0	0	0	0	0	0		0	0	0	0	0	0	0	0
Quiescent Flag	0	0	0	0	0	0	0	0	0	0	0	0	0	0	0	1	0	0	0	0	0	0	0	1	0	0	0	0	0	0	0	0	0	0	0	0	0	0	0		0	0	0	0	0	0	0	1
Notes
Resistance - Avg (kOhms)
Resistance - Std (kOhms)
Number of Covered Electrodes
Weighted Mean Resistance (kOhms)

## Sheet: Figure 2
										AxIS File	CM2(000).raw		Baseline
										File Type	48-well
										Measurement	A1	A2	A3	A4	A5	A6	A7	A8	B1	B2	B3	B4	B5	B6	B7	B8	C1	C2	C3	C4	C5	C6	C7	C8	D1	D2	D3	D4	D5	D6	D7	D8	E1	E2	E3	E4	E5	E6	E7
										Treatment/ID	VEH 0.1% [0.1 %]	VEH 0.1% [0.1 %]	MOX [5.4 µM]	MOX + COBI [0.11 µM]	MOX + COBI [0.33 µM]	MOX + COBI [1.1 µM]	MOX + COBI [3.3 µM]	MOX + COBI [10 µM]	VEH 0.1% [0.1 %]	VEH 0.1% [0.1 %]	MOX [5.4 µM]	MOX + COBI [0.11 µM]	MOX + COBI [0.33 µM]	MOX + COBI [1.1 µM]	MOX + COBI [3.3 µM]	MOX + COBI [10 µM]	VEH 0.1% [0.1 %]	VEH 0.1% [0.1 %]	MOX [5.4 µM]	MOX + COBI [0.11 µM]	MOX + COBI [0.33 µM]	MOX + COBI [1.1 µM]	MOX + COBI [3.3 µM]	MOX + COBI [10 µM]	MOX [30 µM]	MOX [30 µM]	MOX [5.4 µM]	MOX + COBI [0.11 µM]	MOX + COBI [0.33 µM]	MOX + COBI [1.1 µM]	MOX + COBI [3.3 µM]	MOX + COBI [10 µM]	MOX [30 µM]	MOX [30 µM]	MOX [5.4 µM]	MOX + COBI [0.11 µM]	MOX + COBI [0.33 µM]	MOX + COBI [1.1 µM]	MOX + COBI [3.3 µM]
										Start Time	11.6349	18.9766	1.06017	20.5506	21.3066	11.1321	1.85817	3.49884	13.6833	19.8501	11.7482	19.7327	17.6079	7.7609	16.965	16.3951	18.866	19.5897	20.4284	20.3002	12.5929	4.41825	19.4732	19.3178	0.45747	0.312309	18.6061	11.8812	19.3948	0.161253	18.969	18.0466	4.71572	20.3602	13.8679	20.3351	3.93166	19.43	8.86308
										End Time	46.2794	53.3474	34.8729	53.9894	51.836	45.7738	36.5156	36.6368	48.7746	52.9444	44.3652	53.7201	51.8202	41.6588	50.8661	50.1258	53.0908	53.0573	53.9336	53.5657	47.0548	38.9148	53.6924	53.9327	34.7606	33.788	51.3902	45.2275	53.7614	33.9749	53.3455	52.9001	38.6755	52.9534	46.4072	53.3247	37.9846	53.2983	43.0149
										Beat Period (s)	1.19446	1.18506	1.16597	1.15285	1.05238	1.19426	1.19482	1.14234	1.20991	1.14101	1.12465	1.17178	1.17956	1.16875	1.16883	1.16298	1.17993	1.15389	1.15509	1.14688	1.1881	1.18941	1.17977	1.19343	1.18271	1.15417	1.13037	1.14968	1.18484	1.16577	1.18521	1.20162	1.17083	1.1237	1.12186	1.1374	1.17405	1.16773	1.17759
										Beat Period CoV	0.101733	0.094118	0.201482	0.10271	0.581669	0.065087	0.175438	0.689593	0.10625	0.058916	0.1529	0.094361	0.100694	0.117448	0.09371	0.119616	0.216011	0.130988	0.092754	0.068538	0.149495	0.124737	0.105908	0.218965	0.084336	0.158298	0.071301	0.125354	0.121109	0.163926	0.083419	0.086042	0.110299	0.121668	0.084386	0.090215	0.098184	0.086285	0.126222
										Golden Channel	31	13	34	22	34	13	23	41	41	31	42	33	12	44	22	11	13	12	43	44	44	13	11	24	13	14	21	13	14	44	44	43	43	14	44	44	24	11	11
										FPD (ms)	391.2	372.8	383.2	380	358.4	393.6	387.2	380	349.6	356.8	364	355.2	355.2	354.4	359.2	360.8	356	360	344.8	356.8	366.4	345.6	360	372	350.4	350.4	353.6	368.8	348.8	364.8	362.4	354.4	347.2	334.4	331.2	353.6	351.2	376	352.8
										FPDc (Fridericia ms)	368.701	352.286	364.079	362.404	352.353	370.984	364.895	363.511	328.086	341.451	350.023	336.918	336.176	336.449	340.999	343.091	336.898	343.227	328.621	340.868	345.943	326.185	340.699	350.707	331.338	334.047	339.447	352.046	329.627	346.618	342.444	333.354	329.419	321.65	318.745	338.746	332.91	357.06	334.09
										Spike Amplitude (mV)	3.67137	3.13013	2.46781	4.80731	7.12831	4.35313	4.95881	6.50744	6.72863	3.76144	4.32056	4.5695	6.78031	4.15475	4.93081	3.486	5.685	4.5995	5.24481	3.46925	4.69475	5.12056	4.34312	5.23937	4.16338	4.57913	4.13919	4.35438	5.31525	2.60231	3.99325	3.55238	4.95025	4.53556	5.02969	4.55819	2.61544	4.11038	3.53569
										Spike Amplitude CoV	0.055439	0.07316	0.120731	0.039792	0.005373	0.004761	0.007286	0.005876	0.035281	0.017848	0.05127	0.016162	0.007661	0.016749	0.012769	0.07965	0.023146	0.016871	0.006981	0.023333	0.049165	0.041257	0.014354	0.021796	0.018323	0.006869	0.044244	0.010604	0.016664	0.098926	0.020089	0.019721	0.064966	0.015697	0.041509	0.03358	0.107385	0.013594	0.060818
										Spike Slope (V/s)	-8.66934	-7.76876	-5.64616	-11.1377	-16.8871	-10.0507	-11.3673	-14.73	-15.2235	-8.82883	-10.0419	-10.4814	-15.5651	-9.56271	-11.2719	-8.25701	-13.1376	-10.6748	-12.2295	-8.09547	-10.6454	-11.756	-9.84166	-11.7079	-9.63476	-10.5352	-9.66961	-9.88038	-12.2715	-6.08444	-9.11089	-8.17101	-11.4418	-10.3508	-11.6713	-10.5346	-6.14627	-9.44737	-8.34002
										Spike Slope CoV	-0.054469	-0.04373	-0.204817	-0.041658	-0.004674	-0.004692	-0.00773	-0.006464	-0.037378	-0.017578	-0.058532	-0.016991	-0.007712	-0.016515	-0.013729	-0.077877	-0.022997	-0.016696	-0.006499	-0.022931	-0.052946	-0.040273	-0.016883	-0.020297	-0.018241	-0.007051	-0.041891	-0.011027	-0.017235	-0.24065	-0.021621	-0.019996	-0.062722	-0.014628	-0.040289	-0.034358	-0.10753	-0.014459	-0.059069
										Conduction Velocity (mm/ms)	0.268045	0.406362	0.513411	0.266568	0.25023	0.196264	0.232872	0.198598	0.340085	0.349491	0.310785	0.237238	0.239956	0.281592	0.237095	0.511384	0.228587	0.190078	0.216266	0.223261	0.280415	0.347491	0.230544	0.203361	0.222903	0.210915	0.423765	0.249936	0.224904	0.375048	0.298392	0.228221	0.234476	0.239964	0.23673	0.25104	0.343018	0.210996	0.44713
										Arrhythmia Flag	0	0	0	0	0	0	0	0	0	0	0	0	0	0	0	0	0	0	0	0	0	0	0	0	0	0	0	0	0	0	0	0	0	0	0	0	0	0	0
										Quiescent Flag	0	0	0	0	0	0	0	0	0	0	0	0	0	0	0	0	0	0	0	0	0	0	0	0	0	0	0	0	0	0	0	0	0	0	0	0	0	0	0
										Notes
										Resistance - Avg (kOhms)
										Resistance - Std (kOhms)
										Number of Covered Electrodes
										Weighted Mean Resistance (kOhms)
										AxIS File	CM2(004)A.raw		Drug
										File Type	48-well
										Measurement	A1	A2	A3	A4	A5	A6	A7	A8	B1	B2	B3	B4	B5	B6	B7	B8	C1	C2	C3	C4	C5	C6	C7	C8	D1	D2	D3	D4	D5	D6	D7	D8	E1	E2	E3	E4	E5	E6	E7
										Treatment/ID	VEH 0.1% [0.1 %]	VEH 0.1% [0.1 %]	MOX [5.4 µM]	MOX + COBI [0.11 µM]	MOX + COBI [0.33 µM]	MOX + COBI [1.1 µM]	MOX + COBI [3.3 µM]	MOX + COBI [10 µM]	VEH 0.1% [0.1 %]	VEH 0.1% [0.1 %]	MOX [5.4 µM]	MOX + COBI [0.11 µM]	MOX + COBI [0.33 µM]	MOX + COBI [1.1 µM]	MOX + COBI [3.3 µM]	MOX + COBI [10 µM]	VEH 0.1% [0.1 %]	VEH 0.1% [0.1 %]	MOX [5.4 µM]	MOX + COBI [0.11 µM]	MOX + COBI [0.33 µM]	MOX + COBI [1.1 µM]	MOX + COBI [3.3 µM]	MOX + COBI [10 µM]	MOX [30 µM]	MOX [30 µM]	MOX [5.4 µM]	MOX + COBI [0.11 µM]	MOX + COBI [0.33 µM]	MOX + COBI [1.1 µM]	MOX + COBI [3.3 µM]	MOX + COBI [10 µM]	MOX [30 µM]	MOX [30 µM]	MOX [5.4 µM]	MOX + COBI [0.11 µM]	MOX + COBI [0.33 µM]	MOX + COBI [1.1 µM]	MOX + COBI [3.3 µM]
										Start Time	3.01027	2.37432	14.9831	16.3779	20.3045	21.2862	19.9635	5.45895	0.989806	5.78305	16.4008	0.061214	0.523395	22.3509	26.4461	0.461228	14.433	8.00771	6.19427	9.48065	0.141441	22.6801	12.271	5.58695	2.52914	2.22992	0.148318	11.3593	5.99952	1.09811	15.4887	5.19892	0.238106	0.794304	13.253	16.3561	1.18623	14.7614	19.5787
										End Time	42.0893	40.3589	53.7415	53.6763	53.5329	53.1427	44.8827	31.5185	40.5192	42.1701	53.6164	37.3064	37.3713	52.9611	50.6556	25.019	51.6453	44.1331	44.4024	46.188	36.2796	53.7051	36.7	30.343	47.4678	44.8169	37.2995	48.0549	42.9986	33.2639	41.204	29.4999	45.4772	43.5416	50.998	53.3322	38.2778	46.2467	44.2608
										Beat Period (s)	1.34747	1.30957	1.33633	1.28597	1.14539	1.09831	0.859068	0.86863	1.36292	1.25445	1.28296	1.28424	1.27071	1.05533	0.834669	0.84682	1.2831	1.24559	1.31724	1.26557	1.24578	1.06961	0.842236	0.853651	1.5494	1.46823	1.28085	1.26534	1.27558	1.10906	0.886571	0.837829	1.55987	1.47395	1.30134	1.27482	1.27856	1.08546	0.850936
										Beat Period CoV	0.087213	0.086881	0.360248	0.120444	1.70097	0.090424	0.064898	0.07833	0.145876	0.091919	0.315299	0.212695	0.34962	0.084202	0.031586	0.086106	0.119686	0.08319	0.177885	0.084322	0.32681	0.060332	0.035994	0.065712	0.114774	0.099194	0.090916	0.090637	0.103149	0.176357	0.02856	0.039738	0.173927	0.08655	0.223697	0.143053	0.292612	0.039511	0.03308
										Golden Channel	31	13	34	22	34	13	23	41	41	31	42	33	12	44	22	11	13	12	43	44	44	13	11	24	13	14	21	13	14	44	44	43	43	14	44	44	24	11	11
										FPD (ms)	431.2	399.2	433.6	420	371.2	342.4	231.2	104	378.4	393.6	408	395.2	364	296	202.4	130.4	386.4	389.6	390.4	388	385.6	290.4	212.8	119.2	477.6	463.2	391.2	394.4	370.4	332.8	239.2	118.4	474.4	464	379.2	384	367.2	320	202.4
										FPDc (Fridericia ms)	390.396	364.878	393.657	386.224	354.778	331.862	243.208	108.999	341.293	364.954	375.482	363.581	336.062	290.733	214.967	137.831	355.591	362.099	356.14	358.704	358.363	283.958	225.334	125.656	412.74	407.54	360.218	364.643	341.535	321.513	248.995	125.593	409.055	407.716	347.326	354.145	338.321	311.372	213.589
										Spike Amplitude (mV)	2.32031	2.9515	2.04438	3.31081	6.55681	3.68513	3.58056	0.235438	5.78069	3.67575	4.43187	3.36425	6.37325	3.92081	2.80925	0.287313	3.82569	2.47625	4.28937	2.76938	3.55894	4.55175	2.53325	0.12475	3.1085	3.99256	4.06244	2.65062	4.56956	2.94937	2.45619	0.606187	3.61281	2.76688	4.42481	4.49844	2.14494	4.18888	2.64288
										Spike Amplitude CoV	0.11079	0.047437	0.138183	0.041907	0.013066	0.006838	0.006276	0.028196	0.026708	0.013872	0.021578	0.0659	0.014698	0.065217	0.036588	0.028881	0.080784	0.067945	0.023039	0.107857	0.134247	0.029642	0.033793	0.023531	0.024411	0.006406	0.013525	0.113243	0.007975	0.035234	0.021876	0.031569	0.037573	0.089389	0.055311	0.010642	0.221976	0.00625	0.024197
										Spike Slope (V/s)	-5.50521	-6.86417	-4.59862	-7.66594	-15.4505	-8.37457	-7.85086	-0.791798	-13.0071	-8.4794	-10.17	-7.59566	-14.4596	-8.92629	-6.38144	-0.933894	-8.88864	-6.15553	-10.0176	-6.44854	-7.91029	-10.2541	-6.21871	-0.608407	-7.20376	-8.96983	-9.32767	-6.25382	-10.4422	-6.72896	-5.59913	-1.31803	-8.2979	-6.31481	-10.1988	-10.2876	-4.68311	-9.53226	-5.99584
										Spike Slope CoV	-0.109389	-0.078064	-0.191105	-0.040455	-0.014244	-0.007094	-0.006771	0.017377	-0.027133	-0.013095	-0.023105	-0.066688	-0.014893	-0.065335	-0.037165	-0.366412	-0.079074	-0.001435	-0.023016	-0.10483	-0.151837	-0.029924	0.200317	-64.6937	-0.022399	-0.00686	-0.012375	-0.072363	-0.008069	-0.033503	-0.020384	-0.45305	-0.032862	-0.107038	-0.05289	-0.010985	-14.4101	-0.006507	-0.022469
										Conduction Velocity (mm/ms)	0.585254	0.261551	0.86016	0.242667	0.242616	0.191704	0.214515	0.449793	0.217771	0.223397	0.191173	0.285331	0.192834	0.229862	0.462525	0.877285	0.916725	0.366215	0.262591	0.222758	0.262626	0.252962	0.287009		0.246677	0.197996	0.225825	1.20082	0.220993	0.26478	0.328043	0.329766	0.263616	0.289224	0.266882	0.267281	0.504928	0.198231	0.406397
										Arrhythmia Flag	0	0	0	0	0	0	0	0	0	0	0	0	0	0	0	0	0	0	0	0	0	0	0	0	0	0	0	0	0	0	0	0	0	0	0	0	0	0	0
										Quiescent Flag	0	0	0	0	0	0	0	0	0	0	0	0	0	0	0	0	0	0	0	0	0	0	0	0	0	0	0	0	0	0	0	0	0	0	0	0	0	0	0
										Notes
										Resistance - Avg (kOhms)
										Resistance - Std (kOhms)
										Number of Covered Electrodes
										Weighted Mean Resistance (kOhms)
[truncated: 9 more columns]

## Sheet: Figure 3
AxIS File	baseline unpaced fp 4125(000).raw
File Type	48-well
Measurement	A1	A2	A3	A4	A5	A6	A7	A8	B1	B2	B3	B4	B5	B6	B7	B8	C1	C2	C3	C4	C5	C6	C7	C8	D1	D2	D3	D4	D5	D6	D7	D8	E1	E2	E3	E4	E5	E6	E7	E8	F1	F2	F3	F4	F5	F6	F7	F8
Treatment/ID	DMSO [2 %]	DMSO [2 %]	Cobi [1.25 ÂµM]	Cobi + Mox [0.33 ÂµM]	Cobi + Mox [1.1 ÂµM]	Cobi + Mox [3.3 ÂµM]	Cobi + Mox [10 ÂµM]	Cobi + Mox [30 ÂµM]	DMSO [2 %]	DMSO [2 %]	Cobi [1.25 ÂµM]	Cobi + Mox [0.33 ÂµM]	Cobi + Mox [1.1 ÂµM]	Cobi + Mox [3.3 ÂµM]	Cobi + Mox [10 ÂµM]	Cobi + Mox [30 ÂµM]	DMSO [2 %]	DMSO [2 %]	Cobi [1.25 ÂµM]	Cobi + Mox [0.33 ÂµM]	Cobi + Mox [1.1 ÂµM]	Cobi + Mox [3.3 ÂµM]	Cobi + Mox [10 ÂµM]	Cobi + Mox [30 ÂµM]	Mox [200 ÂµM]	Mox [200 ÂµM]	Cobi [1.25 ÂµM]	Cobi + Mox [0.33 ÂµM]	Cobi + Mox [1.1 ÂµM]	Cobi + Mox [3.3 ÂµM]	Cobi + Mox [10 ÂµM]	Cobi + Mox [30 ÂµM]	Mox [200 ÂµM]	Mox [200 ÂµM]	Cobi [1.25 ÂµM]	Cobi + Mox [0.33 ÂµM]	Cobi + Mox [1.1 ÂµM]	Cobi + Mox [3.3 ÂµM]	Cobi + Mox [10 ÂµM]	Cobi + Mox [30 ÂµM]	Mox [200 ÂµM]	Mox [200 ÂµM]	Cobi [1.25 ÂµM]	Cobi + Mox [0.33 ÂµM]	Cobi + Mox [1.1 ÂµM]	Cobi + Mox [3.3 ÂµM]	Cobi + Mox [10 ÂµM]	Cobi + Mox [30 ÂµM]
Start Time	5.98274	15.1774	4.24221	1.69972	16.0211	15.6645	0.348694	15.0766	16.0155	3.53223	0.513339	0.323245	8.70125	0.68342	8.78741	0.927292	1.15913	1.42941	9.38684	10.4697	14.8533	4.93582	3.1531	0.272143	8.96675	3.03504	0.569501	16.9321	1.99059	17.1675	1.86849	11.2765	12.8458	3.49466	13.7466	17.6073	0.666661	16.3029	15.8849	10.2304	15.4181	13.6036	10.3898	9.27128	17.6878	0.824737	15.5101	15.2101
End Time	44.8707	53.9697	43.3706	39.7355	54.0171	53.9475	39.5104	53.7456	47.5509	40.7678	38.4012	38.1369	46.444	37.3685	44.4596	37.4397	38.4998	37.9309	46.1069	44.2355	52.1176	42.3334	39.0004	37.2763	46.686	40.646	37.4319	54.1822	39.2621	54.0405	38.7682	47.2259	49.5453	40.9117	50.7534	54.1039	37.1765	53.4683	52.5434	47.2378	53.7942	51.2302	47.0255	46.7436	53.1277	37.8584	52.8456	53.1436
Beat Period (s)	1.34077	1.33748	1.34907	1.31136	1.30988	1.31986	1.35022	1.33324	1.08702	1.28376	1.3065	1.30376	1.30128	1.26471	1.22987	1.25882	1.28763	1.25832	1.26607	1.16477	1.28469	1.28932	1.2359	1.2759	1.30057	1.29666	1.27095	1.28429	1.28499	1.2713	1.27219	1.23942	1.26514	1.29002	1.27598	1.25835	1.25945	1.2814	1.26388	1.27598	1.32305	1.29722	1.2631	1.29196	1.22184	1.27697	1.28724	1.30784
Beat Period CoV	0.077172	0.199286	0.231784	0.105229	0.229396	0.774858	0.137889	0.080726	0.73697	0.164696	0.660555	0.182583	0.365282	0.102784	0.625548	0.058707	0.3373	0.420265	0.432612	4.52429	0.203127	0.070989	0.155996	0.103631	0.207684	0.156155	0.151263	0.109378	0.147457	0.348572	0.25333	0.250864	0.249477	0.213972	0.143795	0.113888	2.50149	0.093151	0.126337	0.086926	0.291031	0.277556	0.103075	0.108404	1.02185	1.12815	0.13612	0.240513
Golden Channel	24	43	14	14	14	31	34	42	11	41	34	11	41	24	34	44	31	12	21	44	34	12	44	33	21	42	13	13	11	34	42	42	41	21	44	42	13	43	42	44	32	32	34	32	21	42	42	32
FPD (ms)	388	363.2	367.2	376.8	384	377.6	388	401.6	373.6	400.8	372.8	376	370.4	357.6	365.6	371.2	372.8	389.6	377.6	345.6	359.2	372.8	363.2	361.6	394.4	359.2	373.6	362.4	379.2	360.8	358.4	368	400	383.2	363.2	364	366.4	359.2	361.6	380	387.2	396	375.2	392	388.8	385.6	384	388
FPDc (Fridericia ms)	351.869	329.648	332.321	344.247	350.957	344.236	351.046	364.887	363.353	368.779	341.014	344.182	339.272	330.675	341.235	343.785	342.672	360.874	349.043	328.468	330.423	342.522	338.443	333.393	361.32	329.403	344.903	333.401	348.794	333.056	330.763	342.59	369.84	352.014	334.861	337.159	339.283	330.706	334.446	350.35	352.704	363.098	347.096	359.918	363.681	355.421	353.003	354.797
Spike Amplitude (mV)	5.87694	5.82019	4.79737	4.66994	5.11337	6.55694	4.13563	5.15412	11.1675	5.77137	6.0155	6.05719	6.41306	6.53856	5.45494	6.46919	6.67175	4.68687	7.20819	7.20806	5.338	5.89056	8.09025	7.05875	8.02444	7.74275	7.20906	5.82888	5.93963	6.08044	7.57238	8.33244	8.39256	4.91494	8.036	6.58488	6.04725	6.94656	8.39556	6.04019	7.6045	8.25894	8.94331	5.49862	9.48906	7.4545	7.08344	7.28431
Spike Amplitude CoV	0.022361	0.011131	0.027278	0.016064	0.029165	0.02384	0.094109	0.049101	0.008193	0.059771	0.029277	0.009075	0.08696	0.006029	0.074406	0.017586	0.043221	0.032079	0.009413	0.027372	0.041033	0.037482	0.003697	0.018055	0.009112	0.024046	0.008324	0.007836	0.017044	0.031359	0.012254	0.045273	0.007679	0.111272	0.008439	0.081855	0.233114	0.035694	0.005913	0.054078	0.070783	0.00849	0.004295	0.059247	0.01264	0.10176	0.013093	0.037334
Spike Slope (V/s)	-13.6785	-12.7854	-10.5892	-10.3843	-11.1868	-15.0443	-9.28999	-11.8752	-26.2478	-13.195	-13.7073	-13.3183	-14.4827	-15.8547	-12.4481	-15.0394	-15.0783	-10.3882	-16.6962	-16.2744	-11.3877	-13.3464	-18.9065	-16.203	-18.4886	-17.372	-16.2436	-13.1875	-13.4986	-12.534	-17.2903	-19.34	-19.5076	-11.1062	-18.2713	-15.4578	-13.9055	-15.969	-19.1917	-13.2235	-17.3202	-19.1046	-20.8417	-12.9365	-22.1785	-16.5421	-16.5776	-16.752
Spike Slope CoV	-0.022924	-0.013111	-0.031353	-0.022427	-0.029134	-0.027516	-0.337041	-0.020437	-0.008537	-0.060202	-0.031063	-0.009747	-0.102899	-0.006866	-0.091532	-0.017728	-0.043635	-0.035848	-0.009878	-0.031387	-0.260954	-0.042756	-0.003025	-0.017427	-0.009278	-0.02868	-0.008505	-0.007977	-0.014956	-0.405905	-0.015149	-0.053651	-0.008216	-0.143336	-0.009189	-0.08135	-0.234789	-0.036993	-0.005582	-0.097013	-0.085071	-0.008323	-0.003466	-0.059193	-0.013626	-0.22467	-0.012569	-0.045301
Conduction Velocity (mm/ms)	0.376249	0.170969	0.218152	0.224815	0.194413	0.227671	0.393149	0.333723	0.207548	0.436757	0.197858	0.196958	0.263683	0.216565	0.214665	0.249096	0.250649	0.203656	0.247825	0.195857	0.204927	0.250091	0.192909	0.228093	0.215457	0.220828	0.224609	0.220591	0.247097	0.229081	0.256194	0.242849	0.218257	0.5778	0.199367	0.403388	0.421507	0.247242	0.251251	0.626407	0.246398	0.20164	0.219338	0.276056	0.204961	0.283481	0.231806	0.242534
Arrhythmia Flag	0	0	0	0	0	0	0	0	0	0	0	0	0	0	0	0	0	0	0	0	0	0	0	0	0	0	0	0	0	0	0	0	0	0	0	0	0	0	0	0	0	0	0	0	0	0	0	0
Quiescent Flag	0	0	0	0	0	0	0	0	0	0	0	0	0	0	0	0	0	0	0	0	0	0	0	0	0	0	0	0	0	0	0	0	0	0	0	0	0	0	0	0	0	0	0	0	0	0	0	0
Notes
Resistance - Avg (kOhms)
Resistance - Std (kOhms)
Number of Covered Electrodes
Weighted Mean Resistance (kOhms)
AxIS File	drugs unpaced fpd 4125(000).raw
File Type	48-well
Measurement	A1	A2	A3	A4	A5	A6	A7	A8	B1	B2	B3	B4	B5	B6	B7	B8	C1	C2	C3	C4	C5	C6	C7	C8	D1	D2	D3	D4	D5	D6	D7	D8	E1	E2	E3	E4	E5	E6	E7	E8	F1	F2	F3	F4	F5	F6	F7	F8
Treatment/ID	DMSO [2 %]	DMSO [2 %]	Cobi [1.25 ÂµM]	Cobi + Mox [0.33 ÂµM]	Cobi + Mox [1.1 ÂµM]	Cobi + Mox [3.3 ÂµM]	Cobi + Mox [10 ÂµM]	Cobi + Mox [30 ÂµM]	DMSO [2 %]	DMSO [2 %]	Cobi [1.25 ÂµM]	Cobi + Mox [0.33 ÂµM]	Cobi + Mox [1.1 ÂµM]	Cobi + Mox [3.3 ÂµM]	Cobi + Mox [10 ÂµM]	Cobi + Mox [30 ÂµM]	DMSO [2 %]	DMSO [2 %]	Cobi [1.25 ÂµM]	Cobi + Mox [0.33 ÂµM]	Cobi + Mox [1.1 ÂµM]	Cobi + Mox [3.3 ÂµM]	Cobi + Mox [10 ÂµM]	Cobi + Mox [30 ÂµM]	Mox [200 ÂµM]	Mox [200 ÂµM]	Cobi [1.25 ÂµM]	Cobi + Mox [0.33 ÂµM]	Cobi + Mox [1.1 ÂµM]	Cobi + Mox [3.3 ÂµM]	Cobi + Mox [10 ÂµM]	Cobi + Mox [30 ÂµM]	Mox [200 ÂµM]	Mox [200 ÂµM]	Cobi [1.25 ÂµM]	Cobi + Mox [0.33 ÂµM]	Cobi + Mox [1.1 ÂµM]	Cobi + Mox [3.3 ÂµM]	Cobi + Mox [10 ÂµM]	Cobi + Mox [30 ÂµM]	Mox [200 ÂµM]	Mox [200 ÂµM]	Cobi [1.25 ÂµM]	Cobi + Mox [0.33 ÂµM]	Cobi + Mox [1.1 ÂµM]	Cobi + Mox [3.3 ÂµM]	Cobi + Mox [10 ÂµM]	Cobi + Mox [30 ÂµM]
Start Time	15.9022	18.0297	25.8815	18.072	19.9116	8.28383	18.7436	0.37431	8.83359	19.611	2.41792	1.27733	21.2833	27.4221	0.716618	27.7714	17.0097	4.98853	16.1862	0.291937	27.5845	4.99358	18.0966	13.1213	0.783408	1.0845	14.0559	1.96522	19.4531	13.6858	0.123202	12.2915	2.03469	0.912412	28.2565	32.9711	7.83466	29.1218	0.069298	16.0909	5.50546	0.467339	26.8791	0.738196	31.676	0.401195	23.2496	27.7203
End Time	56.9611	58.4608	53.3201	45.4072	48.0104	36.9249	49.4876	33.4536	42.6	58.1088	27.9222	26.9776	47.8514	53.3017	27.3959	57.3778	55.6384	42.4109	42.0029	24.9609	53.8821	31.3258	45.1366	42.6224	57.3655	56.6869	40.8155	29.4296	47.1591	41.4421	28.8979	43.0545	57.1892	56.4245	53.5696	58.4622	33.3825	54.8968	26.5587	45.2123	56.6499	56.9284	51.9571	26.2771	56.9034	26.2972	50.0024	57.5069
Beat Period (s)	1.41562	1.39406	0.945924	0.942379	0.968715	0.987379	1.05988	1.13927	1.16406	1.32732	0.879273	0.885994	0.915864	0.892176	0.919769	1.02072	1.33181	1.29016	0.890018	0.850973	0.906606	0.907731	0.932075	1.01708	2.0957	2.05873	0.922551	0.946822	0.955128	0.956876	0.992034	1.06059	2.04001	2.13788	0.872712	0.878775	0.880732	0.888662	0.91321	1.00399	1.7625	1.83385	0.864532	0.880524	0.869721	0.892799	0.922325	1.0269
Beat Period CoV	0.112434	0.226517	0.055763	0.032251	0.048289	0.073221	0.102866	0.93415	0.60286	0.216106	0.038405	0.062126	0.042154	0.0456	0.043524	0.041129	0.103925	0.143048	0.049341	0.792965	0.140864	0.033634	0.30637	0.028765	0.590288	0.227626	0.047635	0.037596	0.07858	0.063984	0.04901	0.096692	2.98529	3.51942	0.060761	0.188578	0.030156	0.043396	0.052667	0.037268	1.68762	13.2835	0.111651	0.055978	0.136275	0.055261	0.033427	0.058708
Golden Channel	24	43	14	14	14	31	34	42	11	41	34	11	41	24	34	44	31	12	21	44	34	12	44	33	21	42	13	13	11	34	42	42	41	21	44	42	13	43	42	44	32	32	34	32	21	42	42	32
FPD (ms)	418.4	392.8	234.4	240	236.8	252.8	286.4	335.2	387.2	388.8	204.8	212	229.6	222.4	239.2	271.2	381.6	388.8	220	218.4	204	231.2	239.2	280.8	916.8	755.2	232	237.6	243.2	240.8	265.6	300.8	975.2	920	212	218.4	205.6	214.4	235.2	279.2	921.6	900	209.6	204	208.8	220.8	229.6	274.4
FPDc (Fridericia ms)	372.628	351.623	238.784	244.795	239.322	253.873	280.901	320.943	368.081	353.781	213.774	220.729	236.426	231.021	245.962	269.352	346.839	357.145	228.712	230.47	210.777	238.782	244.875	279.219	716.415	593.648	238.319	241.967	246.95	244.364	266.309	294.959	768.923	714.156	221.843	228.013	214.491	223.004	242.427	278.829	762.955	735.283	220.021	212.838	218.745	229.306	235.872	271.983
Spike Amplitude (mV)	5.158	5.47031	4.61913	4.79131	4.10331	5.99825	5.07475	4.80475	10.2233	5.05706	4.73963	4.58113	5.92369	5.82313	4.511	4.98637	6.25	4.11738	4.47163	6.62962	5.01744	5.31262	7.01956	6.13194	3.15819	4.83594	5.68562	5.25856	5.87125	5.54081	6.824	8.19406	4.03669	3.14188	4.60744	5.33706	5.86763	5.6045	7.94619	5.76144	2.09219	1.32225	7.58737	3.31044	7.80475	4.82819	4.60325	5.928
Spike Amplitude CoV	0.037367	0.02084	0.006446	0.004563	0.012684	0.003863	0.007628	0.160198	0.003374	0.074815	0.010092	0.040413	0.021467	0.003731	0.016935	0.022038	0.009057	0.042066	0.015146	0.008039	0.007642	0.00487	0.010533	0.010384	0.05864	0.007261	0.03445	0.009442	0.006214	0.013916	0.006153	0.005997	0.143368	0.081971	0.047734	0.064834	0.010839	0.041897	0.003524	0.019832	0.279018	0.293456	0.004536	0.03112	0.004892	0.058038	0.018345	0.011858
Spike Slope (V/s)	-11.9697	-12.0233	-10.2414	-10.4073	-9.06445	-13.6777	-11.3855	-11.345	-23.9142	-11.4259	-10.4187	-9.94912	-13.3252	-14.0051	-10.0614	-11.6206	-14.2782	-9.1886	-10.1796	-14.6454	-10.7909	-11.6501	-16.0823	-13.8618	-6.66535	-9.80727	-12.8563	-11.8849	-13.2384	-11.6326	-15.4541	-18.7633	-7.98796	-6.22887	-11.0069	-12.3857	-13.508	-12.4973	-17.9988	-13.3786	-3.34556	-1.65397	-17.3466	-7.78442	-17.9142	-10.3567	-10.7972	-13.5963
Spike Slope CoV	-0.036908	-0.026021	-0.006819	-0.005764	-0.01417	-0.003971	-0.008019	0.385957	-0.003175	-0.09268	-0.009454	-0.039094	-0.024964	-0.003783	-0.017792	-0.021167	-0.01109	-0.043221	-0.015267	-0.009117	-0.008777	-0.005553	-0.010981	-0.009309	-0.067324	-0.008522	-0.035401	-0.008716	-0.00571	-0.017737	-0.007727	-0.005863	-0.178598	-0.094964	-0.03434	-0.064664	-0.010531	-0.049853	-0.003046	-0.020917	-0.342425	-0.512035	-0.004498	0.011105	-0.005158	-0.073576	-0.019764	-0.012583
Conduction Velocity (mm/ms)	0.268475	0.205488	0.196597	0.177498	0.296603	0.230334	0.209221	0.292463	0.205736	0.295961	0.177483	0.222673	0.194296	0.177582	0.185601	0.350143	0.207022	0.203651	0.227378	0.178247	0.213702	0.187495	0.182028	0.26932	0.199261	0.153874	0.30012	0.221938	0.203174	0.247816	0.24049	0.239659	0.166265	0.179185	0.331668	0.262948	0.254703	0.6602	0.233665	0.250681	0.123639	0.13941	0.20717	0.383025	0.191533	0.497037	0.279082	0.227996
Arrhythmia Flag	0	0	0	0	0	0	0	0	0	0	0	0	0	0	0	0	0	0	0	0	0	0	0	0	0	0	0	0	0	0	0	0	0	0	0	0	0	0	0	0	0	0	0	0	0	0	0	0
Quiescent Flag	0	0	0	0	0	0	0	0	0	0	0	0	0	0	0	0	0	0	0	0	0	0	0	0	0	0	0	0	0	0	0	0	0	0	0	0	0	0	0	0	0	0	0	0	0	0	0	0
Notes
Resistance - Avg (kOhms)
Resistance - Std (kOhms)
Number of Covered Electrodes
Weighted Mean Resistance (kOhms)

## Sheet: Figure 4C
Baseline
Well Averages	A1	A2	A3	A4	A5	A6	A7	A8	B1	B2	B3	B4	B5	B6	B7	B8	C1	C2	C3	C4	C5	C6	C7	C8	D1	D2	D3	D4	D5	D6	D7	D8	E1	E2	E3	E4	E5	E6	E7	E8	F1	F2	F3	F4	F5	F6	F7	F8
Treatment/ID	VEH 0.1% [0.1 %]	VEH 0.1% [0.1 %]	MOX [5.4 µM]	MOX + COBI [0.11 µM]	MOX + COBI [0.33 µM]	MOX + COBI [1.1 µM]	MOX + COBI [3.3 µM]	MOX + COBI [10 µM]	VEH 0.1% [0.1 %]	VEH 0.1% [0.1 %]	MOX [5.4 µM]	MOX + COBI [0.11 µM]	MOX + COBI [0.33 µM]	MOX + COBI [1.1 µM]	MOX + COBI [3.3 µM]	MOX + COBI [10 µM]	VEH 0.1% [0.1 %]	VEH 0.1% [0.1 %]	MOX [5.4 µM]	MOX + COBI [0.11 µM]	MOX + COBI [0.33 µM]	MOX + COBI [1.1 µM]	MOX + COBI [3.3 µM]	MOX + COBI [10 µM]	MOX [30 µM]	MOX [30 µM]	MOX [5.4 µM]	MOX + COBI [0.11 µM]	MOX + COBI [0.33 µM]	MOX + COBI [1.1 µM]	MOX + COBI [3.3 µM]	MOX + COBI [10 µM]	MOX [30 µM]	MOX [30 µM]	MOX [5.4 µM]	MOX + COBI [0.11 µM]	MOX + COBI [0.33 µM]	MOX + COBI [1.1 µM]	MOX + COBI [3.3 µM]	MOX + COBI [10 µM]	MOX [30 µM]	MOX [30 µM]	MOX [5.4 µM]	MOX + COBI [0.11 µM]	MOX + COBI [0.33 µM]	MOX + COBI [1.1 µM]	MOX + COBI [3.3 µM]	MOX + COBI [10 µM]
A1 31				A2 32				A3 21				A4 34				A5 32				A6 11				A7 11				A8 32				B1 12				B2 31				B3 13				B4 41				B5 33
Beat Period (s)	Beat Amplitude (%)	Excitation-Contraction Delay (ms)		Beat Period (s)	Beat Amplitude (%)	Excitation-Contraction Delay (ms)		Beat Period (s)	Beat Amplitude (%)	Excitation-Contraction Delay (ms)		Beat Period (s)	Beat Amplitude (%)	Excitation-Contraction Delay (ms)		Beat Period (s)	Beat Amplitude (%)	Excitation-Contraction Delay (ms)		Beat Period (s)	Beat Amplitude (%)	Excitation-Contraction Delay (ms)		Beat Period (s)	Beat Amplitude (%)	Excitation-Contraction Delay (ms)		Beat Period (s)	Beat Amplitude (%)	Excitation-Contraction Delay (ms)		Beat Period (s)	Beat Amplitude (%)	Excitation-Contraction Delay (ms)		Beat Period (s)	Beat Amplitude (%)	Excitation-Contraction Delay (ms)		Beat Period (s)	Beat Amplitude (%)	Excitation-Contraction Delay (ms)		Beat Period (s)	Beat Amplitude (%)	Excitation-Contraction Delay (ms)		Beat Period (s)	Beat Amplitude (%)
1.17374	1.42659	293.898		1.18957	2.07606	219.155		1.17767	2.03392	168.847		1.16322	1.50721	296.073		1.03844	1.70583	258.171		1.19569	1.6172	318.376		1.19863	1.85066	191.697		1.1373	1.94572	172.801		1.21242	1.20142	190.517		1.14861	1.97951	149.366		1.13354	1.71366	173.467		1.17754	1.76807	171.099		1.18992	2.19951
1.1605	1.39563	271.196		1.18956	2.04056	244.553		1.1791	1.73728	169.174		1.16266	1.52543	171.929		1.02515	1.67026	259.738		1.19542	1.61853	216.682		1.20558	1.99111	368.067		1.13851	1.97771	148.492		1.21244	1.21055	240.098		1.1489	1.78912	224.13		1.13174	1.68757	248.098		1.17797	1.83314	219.562		1.18903	2.13934
1.15374	1.44625	270.606		1.1907	2.06266	242.942		1.17811	1.83636	220.043		1.16245	1.72607	146.269		1.03582	1.50117	183.569		1.19697	1.75905	267.261		1.20101	1.76285	318.489		1.14583	1.90885	122.984		1.21303	1.08928	214.621		1.14811	1.888	123.262		1.13266	1.48126	172.913		1.17632	1.71141	244.59		1.18829	2.11381
1.15754	1.38618	170.863		1.19032	2.15591	217.302		1.17998	1.84104	194.971		1.16213	1.59842	220.814		1.03916	1.53886	233.765		1.19572	1.74598	293.291		1.20744	1.79521	392.475		1.12981	1.9515	100.162		1.21335	1.12664	190.559		1.14886	1.94529	123.38		1.13088	1.62731	198.959		1.17932	1.81055	169.266		1.18895	2.01284
1.15913	1.4155	246.329		1.18966	2.08879	194.005		1.18219	1.77311	169.94		1.16332	1.65619	145.698		1.03482	1.52055	232.599		1.19524	1.55551	241.57		1.20368	2.11993	417.251		1.13586	2.06648	173.336		1.2162	1.18483	291.173		1.14864	1.78386	124.005		1.13082	1.71349	122.737		1.17884	1.6676	194.945		1.18904	2.24709
1.16059	1.583	272.216		1.18922	2.00887	269.263		1.1778	1.81295	319.789		1.16392	1.65795	171.384		1.03438	1.72017	258.781		1.19573	1.64731	292.328		1.20534	1.91719	392.622		1.13474	2.02182	123.482		1.21154	1.26354	266.026		1.1481	1.97048	148.88		1.13356	1.61402	98.802		1.17966	1.74899	269.1		1.18963	1.87676
1.16128	1.57559	221.632		1.1907	2.28274	217.994		1.17872	1.87556	144.932		1.16365	1.85033	146.441		1.03533	2.02597	233.41		1.19532	1.75769	292.594		1.20284	1.68357	393.284		1.13927	2.33627	147.746		1.2223	1.21923	216.456		1.14932	1.80842	223.521		1.1274	1.74812	101.186		1.17993	1.81047	219.437		1.18871	2.12141
1.16472	1.27995	297.372		1.19016	1.92893	317.307		1.1753	1.71042	218.914		1.16378	1.58617	296.73		1.0342	1.81851	259.079		1.19641	1.694	343.269		1.20158	1.7029	367.442		1.13151	2.0079	148.481		1.21909	1.10946	166.198		1.15005	2.02291	145.516		1.13107	1.53671	197.811		1.1801	1.88514	294.508		1.19239	2.33652
1.16593	1.47243	321.676		1.19009	1.95208	317.178		1.17827	1.83297	170.089		1.1638	1.40003	146.99		1.04009	1.7323	233.88		1.19756	1.62022	242.863		1.2065	2.09131	367.881		1.12967	1.84832	200.961		1.21592	1.04575	265.093		1.14995	1.84985	99.271		1.13286	1.67739	248.738		1.17996	1.78597	219.41		1.19103	2.18725
1.19427	1.34367	292.724		1.19014	2.15495	267.005		1.17789	2.02124	144.8		1.16457	1.51212	297.094		1.03338	2.062	258.786		1.19726	1.70462	293.299		1.20842	1.78945	442.39		1.13209	1.9042	174.282		1.21546	1.40998	215.147		1.14882	1.78332	74.375		1.13393	1.76276	122.908		1.18005	1.9227	219.449		1.19231	2.04731
1.18844	1.63559	270.042		1.19039	1.95577	216.789		1.17818	1.83286	294.923		1.16484	1.55913	171.636		1.03397	1.80732	234.404		1.19582	1.75261	292.038		1.20363	1.8883	391.978		1.15044	1.9579	197.197		1.21613	1.05712	265.667		1.15001	1.73488	198.343		1.13151	1.71872	148.196		1.1806	1.94998	269.401		1.1933	2.17755
1.19289	1.4063	317.386		1.18983	2.06124	245.496		1.17906	1.84256	268.528		1.16446	1.56057	145.783		1.03451	1.60631	234.435		1.19659	1.54333	242.22		1.20632	2.05993	417.34		1.13644	1.83836	148.767		1.2174	1.29464	265.551		1.14997	2.10281	98.427		1.13347	1.68811	148.449		1.18181	1.94455	268.798		1.19231	2.06862
1.18759	1.50958	243.74		1.19185	2.05669	266.714		1.18037	1.82795	169.072		1.16586	1.55962	272.367		1.0329	1.68396	233.925		1.19686	1.73771	291.631		1.2047	1.93411	442.018		1.13343	2.03129	173.314		1.21642	1.40819	266.12		1.14955	1.795	123.655		1.13343	1.74762	224.01		1.18253	1.6448	243.993		1.19023	1.97674
1.187	1.48782	244.004		1.19151	1.93106	266.842		1.18161	1.88844	245.11		1.16372	1.63639	247.421		1.04253	1.70104	233.013		1.19699	1.50964	317.775		1.20458	1.87872	268.314		1.1428	2.20203	123.873		1.21743	1.11285	240.677		1.14955	1.87887	98.882		1.13282	1.53982	197.504		1.17748	1.67646	195.468		1.19296	2.35535
1.18962	1.32897	369.977		1.19032	2.02398	242.23		1.18122	1.75081	243.521		1.16323	1.68036	120.731		1.03894	1.90006	259.488		1.19571	1.6573	266.784		1.20332	2.0344	442.737		1.13853	2.16468	123.08		1.21569	1.1769	216.227		1.15189	1.83793	172.077		1.13132	1.53426	223.753		1.18316	1.61532	218.985		1.19345	1.92302
1.18725	1.18529	295.347		1.19125	1.97784	267.062		1.18253	2.01499	144.313		1.16558	1.52737	271.535		1.02025	1.83536	210.547		1.19588	1.5775	342.077		1.20582	1.75694	393.417		1.14047	1.90179	147.537		1.21421	1.24304	266.477		1.1517	1.99257	122.261		1.13277	1.63465	149.411		1.18365	1.72757	244.821		1.19275	2.11858
1.18823	1.40013	244.038		1.19115	2.19649	267.809		1.18014	1.84633	268.774		1.16539	1.66949	271.944		1.01925	1.69283	235.28		1.19684	1.63488	267.195		1.20615	1.95368	391.608		1.13448	2.05793	174.079		1.21586	1.65767	241.242		1.14966	1.73061	97.782		1.13232	1.54536	123.706		1.18126	1.72778	170.171		1.19099	2.18769
1.18861	1.18605	243.752		1.19194	2.18081	266.653		1.18145	1.93197	168.639		1.16467	1.41761	270.553		1.02906	1.58292	286.039		1.19658	1.60192	293.36		1.20514	1.81471	418.456		1.13303	2.07143	123.593		1.21559	1.14973	266.382		1.1511	1.62623	146.079		1.13543	1.49988	198.358		1.18234	1.59965	268.908		1.19294	2.21523
1.18736	1.42339	245.361		1.1914	1.98613	241.74		1.18227	1.79101	244.16		1.16525	1.56634	271.882		1.03011	1.7304	282.984		1.18342	1.62076	269.781		1.2057	1.84831	442.311		1.13362	1.94345	122.57		1.21729	1.25549	239.764		1.15071	1.8021	197.318		1.134	1.78002	149.158		1.1831	1.73655	243.569		1.19312	2.16846
1.19084	1.64601	266.931		1.19165	1.87927	242.147		1.18151	1.80567	168.926		1.16604	1.67701	220.658		1.04475	1.74165	207.874		1.18837	1.71679	295.364		1.20517	1.80874	392.618		1.14293	2.0932	197.944		1.2187	1.49669	290.529		1.15072	1.63919	121.188		1.13037	1.55238	198.935		1.18172	1.7636	219.471		1.19626	2.47253
1.19055	1.1662	268.145		1.19113	2.05419	242.667		1.18206	1.80236	169.385		1.16474	1.46357	145.618		1.02969	1.50311	261.134		1.18433	1.62988	244.994		1.20496	1.51856	343.438		1.13623	2.18753	174.015		1.21815	1.34482	264.793		1.15266	1.67887	120.742		1.13561	1.63266	248.502		1.182	1.66611	194.749		1.1943	2.17008
1.19495	1.30986	342.579		1.19037	2.01869	291.58		1.18217	1.85496	144.354		1.16452	1.585	321.443		1.03453	1.76858	234.438		1.18579	1.60187	269.662		1.20448	2.02003	417.477		1.13925	2.09338	98.782		1.21835	1.26062	239.647		1.15128	1.68529	172.018		1.13291	1.53615	299.055		1.18287	1.81211	219.748		1.19329	1.93642
1.20166	1.2761	241.709		1.1932	2.03858	243.13		1.18251	1.8552	169.205		1.16612	1.46536	271.347		1.03002	1.47341	283.907		1.19097	1.57215	242.877		1.2077	1.88963	391.99		1.14008	2.0463	97.531		1.22006	1.27201	166.281		1.1522	1.829	172.488		1.13573	1.58668	222.99		1.18318	1.71393	243.88		1.19342	1.73818
1.20118	1.14947	292.022		1.19196	2.00177	316.726		1.18165	1.92436	193.638		1.16709	1.56823	221.217		1.03482	1.64033	233.885		1.19487	1.7252	316.911		1.20327	1.72982	292.298		1.1304	1.936	174.449		1.21971	1.37081	216.219		1.15107	1.88843	170.579		1.13512	1.53335	173.228		1.1837	1.71145	244.705		1.19308	2.22969
1.19888	1.79871	292.903		1.19548	1.86669	241.87		1.18172	1.77671	168.987		1.16604	1.59642	172.125		1.01978	1.56355	235.065		1.18547	1.82757	295.036		1.20141	1.86944	418.012		1.13225	2.21966	124.041		1.22009	1.08638	189.519		1.15055	1.75029	146.322		1.13248	1.51136	174.156		1.18271	1.77136	295.002		1.19231	2.08746
1.18738	1.0969	244.046		1.19146	2.00324	292.405		1.18166	1.98707	194.257		1.16676	1.56357	172.094		1.02669	1.7611	260.276		1.18955	1.57572	343.569		1.20378	1.78986	441.602		1.12726	2.29557	125.793		1.21991	1.26546	241.408		1.1519	1.72124	95.85		1.13347	1.66743	98.644		1.18272	1.88324	219.295		1.19256	2.04966
1.17738	1.40584	294.542		1.19201	2.17314	241.678		1.18297	1.89366	169.611		1.16576	1.68421	196.346		1.03163	1.5055	307.595		1.19507	1.58527	292.019		1.20159	1.78881	416.82		1.15214	1.86296	145.534		1.2202	1.27375	266.479		1.15162	1.98022	171.173		1.13486	1.47721	199.152		1.18318	1.71137	243.577		1.19528	1.96086
1.18536	1.18961	219.827		1.19377	1.81203	217.702		1.18314	1.77997	193.65		1.16552	1.51091	121.598		1.02966	1.77772	259.972		1.19048	1.55446	292.947		1.2099	1.70282	367.225		1.12815	2.05065	151.412		1.22189	1.14777	191.315		1.1529	1.79053	121.478		1.13284	1.5527	123.322		1.18318	1.71832	269.402		1.19454	2.24307
1.20042	1.07354	241.776		1.1926	1.6351	268.277		1.18319	1.92841	194.522		1.16516	1.69822	247.076		1.02756	1.38495	260.302		1.20003	1.67589	292.469		1.20689	1.8432	367.335		1.1366	1.85244	174.244		1.22072	1.30766	114.536		1.15257	1.96015	247.379		1.13028	1.46919	224.453		1.18251	1.63956	245.219		1.19513	1.94344
1.19052	1.51086	318.449		1.19383	2.01863	317.429		1.18357	1.92862	270.288		1.1661	1.7157	145.902		1.03246	1.7242	258.738		1.19893	1.5404	242.441		1.20539	1.77481	343.443		1.14957	1.97479	173.654		1.22159	1.31562	166.07		1.15207	1.82039	72.03		1.13371	1.57671	149.144		1.18526	1.62392	194.705		1.19389	2.16077
1.19753	1.16036	217.926		1.19337	1.86373	267.712		1.18163	1.79271	168.718		1.1662	1.81029	170.808		1.02448	1.7107	260.289		1.19885	1.53484	291.516		1.20645	1.72601	417.059		1.14786	2.22232	149.092		1.21941	1.29045	264.611		1.15254	1.88982	171.875		1.13519	1.66412	149.441		1.18452	1.6965	245.449		1.19389	2.29274
1.19251	1.33037	368.431		1.19339	1.84391	293.257		1.18235	1.77459	194.111		1.16638	1.56855	145.597		1.0315	1.61485	232.797		1.19888	1.44523	292.671		1.20279	1.92682	416.605		1.13962	1.92798	199.228		1.22252	1.23589	214.559		1.15161	1.74497	196.146		1.13406	1.42101	73.311		1.18358	1.70574	219.926		1.19301	2.1566
1.19241	1.36704	267.959		1.19368	1.79285	292.044		1.18414	1.92792	218.789		1.1662	1.79545	247.217		1.02998	1.7527	260.307		1.19686	1.71177	316.787		1.20446	1.7846	442.804		1.14334	1.9218	147.604		1.22254	1.40268	191.101		1.15134	1.71478	196.782		1.13337	1.21765	98.27		1.18494	1.70955	270.343		1.19372	2.05177
1.19913	1.23982	292.582		1.19341	2.13726	267.278		1.1839	1.83668	243.613		1.16864	1.58472	147.041		1.03885	1.45978	208.323		1.19894	1.59511	217.93		1.20578	1.7489	367.346		1.1418	2.32171	148.26		1.22117	1.2704	240.898		1.15268	1.96286	97.323		1.13122	1.65113	198.831		1.18306	1.66755	294.403		1.19267	2.23442
1.20185	1.26915	368.304		1.19505	2.28872	292.96		1.18342	2.00046	218.742		1.16663	1.58517	121.366		1.02433	1.49337	236.489		1.19774	1.64946	141.988		1.20621	1.81443	417.564		1.14544	2.11943	148.469		1.222	1.28277	165.568		1.15334	1.9148	196.915		1.13611	1.39523	172.599		1.18337	1.64105	220.343		1.19479	2.02081
1.19817	1.24171	318.409		1.19237	1.77495	241.85		1.18374	1.89865	144.296		1.16713	1.64094	170.771		1.01948	1.83821	261.154		1.19798	1.53325	217.251		1.20815	2.02492	417.36		1.14246	2.08765	199.026		1.22293	1.14213	240.431		1.15355	1.94123	172.383		1.13202	1.45615	197.508		1.18255	1.74025	218.97		1.1961	1.99206
1.19168	1.20682	293.206		1.19405	2.03759	293.457		1.18303	1.8964	244.594		1.16512	1.72977	171.617		1.03267	1.5805	257.677		1.20052	1.77046	267.268		1.20672	1.77639	392.222		1.14637	2.17555	173.558		1.22298	1.1683	140.467		1.15279	1.91829	95.988		1.13623	1.57715	199.457		1.18413	1.74147	195.425		1.19268	2.11063
1.19987	1.41903	266.687		1.19405	1.85236	266.5		1.18356	1.73919	218.523		1.16541	1.66608	220.526		1.02992	1.54515	261.025		1.19763	1.81089	291.749		1.20578	1.71621	343.491		1.13648	2.02851	198.193		1.22267	1.2366	289.571		1.15252	1.74176	172.128		1.13535	1.53239	99.266		1.18499	1.81355	220.298		1.19417	2.1465
1.19817	1.35204	341.832		1.19329	1.89575	243.497		1.18357	1.85873	168.932		1.16679	1.73354	171.118		1.0249	1.71086	261.089		1.19918	1.6227	292.12		1.20641	1.61309	266.719		1.14433	2.24781	147.697		1.22533	1.40406	240.854		1.15299	1.75462	146.938		1.13611	1.53991	172.984		1.18283	1.67327	294.311		1.19687	2.12171
1.19897	1.35925	341.683		1.19228	2.17578	242.25		1.18305	1.8838	144.54		1.16541	1.58089	272.315		1.03815	1.88027	258.194		1.19865	1.66348	292.939		1.20657	1.75566	468.298		1.12658	1.85165	176.385		1.22588	1.11959	239.544		1.15197	1.57579	170.639		1.13641	1.39159	222.852		1.185	1.78619	220.484		1.19306	2.01707
1.1987	1.21275	267.72		1.19385	2.19479	266.718		1.18349	1.82527	170.327		1.16935	1.62675	145.917		1.03297	1.71121	258.044		1.20003	1.76533	292.293		1.20315	1.94924	342.733		1.13389	1.98401	123.785		1.22421	1.29651	239.683		1.15454	1.65914	220.887		1.13559	1.42007	124.487		1.18469	1.77584	219.484		1.1955	2.02809
1.20429	1.36267	292.048		1.19347	2.05115	216.96		1.18355	2.01654	218.861		1.16876	1.39481	146.516		1.02896	1.49264	236.073		1.19641	1.47534	292.264		1.20094	2.05661	291.573		1.14201	2.01512	123.899		1.22419	1.18734	116.472		1.15347	1.90576	122.251		1.1335	1.44385	147.865		1.18491	1.83307	193.794		1.19412	2.10689
1.20334	1.38131	218.423		1.19202	1.89045	242.552		1.18486	1.95625	169.451		1.16903	1.50401	170.752		1.03602	1.71881	208.129		1.19828	1.75518	291.854		1.20454	1.93324	392.631		1.13646	2.09358	148.896		1.22515	1.20182	291.264		1.15372	1.87738	122.37		1.13647	1.44578	148.28		1.18456	1.83669	244.885		1.19439	2.03468
1.20158	1.48453	217.099		1.19423	2.19415	267.58		1.18329	1.88552	168.769		1.16807	1.61956	271.721		1.01913	1.56276	260.102		1.19851	1.54947	316.573		1.20685	1.88412	392.103		1.14188	2.04108	123.434		1.22856	1.46708	265.08		1.15325	1.82739	146.21		1.13857	1.2897	297.867		1.18417	1.93705	269.321		1.19543	2.04698
1.20374	1.3816	217.626		1.19262	2.10746	317.146		1.18371	1.88039	244.427		1.16723	1.70093	221.642		1.03244	1.65267	208.965		1.19658	1.59042	243.06		1.20121	1.60526	193.251		1.1562	2.09221	96.559						1.15346	1.80814	221.786		1.13373	1.35851	247.679		1.1847	1.88451	269.149		1.19463	2.05834
1.1962	1.34761	342.17										1.16827	1.39943	297.425		1.02647	1.66558	235.542										1.13251	2.02719	173.377						1.15341	1.89946	172.379		1.13634	1.47952	197.561		1.18468	1.46934	270.45		1.1945	2.09875
																1.02232	1.61261	260.062										1.15024	2.06332	195.844						1.15406	1.95526	195.771		1.12986	1.5757	151.22
																1.03397	1.67163	257.755																						1.13306	1.50904	249.303
																1.02285	1.60021	234.789
																1.03729	1.44473	258.938
																1.01727	1.79411	259.651
																1.02277	1.65885	235.367
																1.02236	1.74797	259.597
Drug
Well Averages	A1	A2	A3	A4	A5	A6	A7	A8	B1	B2	B3	B4	B5	B6	B7	B8	C1	C2	C3	C4	C5	C6	C7	C8	D1	D2	D3	D4	D5	D6	D7	D8	E1	E2	E3	E4	E5	E6	E7	E8	F1	F2	F3	F4	F5	F6	F7	F8
Treatment/ID	VEH 0.1% [0.1 %]	VEH 0.1% [0.1 %]	MOX [5.4 µM]	MOX + COBI [0.11 µM]	MOX + COBI [0.33 µM]	MOX + COBI [1.1 µM]	MOX + COBI [3.3 µM]	MOX + COBI [10 µM]	VEH 0.1% [0.1 %]	VEH 0.1% [0.1 %]	MOX [5.4 µM]	MOX + COBI [0.11 µM]	MOX + COBI [0.33 µM]	MOX + COBI [1.1 µM]	MOX + COBI [3.3 µM]	MOX + COBI [10 µM]	VEH 0.1% [0.1 %]	VEH 0.1% [0.1 %]	MOX [5.4 µM]	MOX + COBI [0.11 µM]	MOX + COBI [0.33 µM]	MOX + COBI [1.1 µM]	MOX + COBI [3.3 µM]	MOX + COBI [10 µM]	MOX [30 µM]	MOX [30 µM]	MOX [5.4 µM]	MOX + COBI [0.11 µM]	MOX + COBI [0.33 µM]	MOX + COBI [1.1 µM]	MOX + COBI [3.3 µM]	MOX + COBI [10 µM]	MOX [30 µM]	MOX [30 µM]	MOX [5.4 µM]	MOX + COBI [0.11 µM]	MOX + COBI [0.33 µM]	MOX + COBI [1.1 µM]	MOX + COBI [3.3 µM]	MOX + COBI [10 µM]	MOX [30 µM]	MOX [30 µM]	MOX [5.4 µM]	MOX + COBI [0.11 µM]	MOX + COBI [0.33 µM]	MOX + COBI [1.1 µM]	MOX + COBI [3.3 µM]	MOX + COBI [10 µM]
A1_24				A2 21				A3 21				A4 32				A5 43				A6 34				A7 12				A8 33				B1 43				B2 32				B3 33				B4 12				B5 12
Beat Period (s)	Beat Amplitude (%)	Excitation-Contraction Delay (ms)		Beat Period (s)	Beat Amplitude (%)	Excitation-Contraction Delay (ms)		Beat Period (s)	Beat Amplitude (%)	Excitation-Contraction Delay (ms)		Beat Period (s)	Beat Amplitude (%)	Excitation-Contraction Delay (ms)		Beat Period (s)	Beat Amplitude (%)	Excitation-Contraction Delay (ms)		Beat Period (s)	Beat Amplitude (%)	Excitation-Contraction Delay (ms)		Beat Period (s)	Beat Amplitude (%)	Excitation-Contraction Delay (ms)			Beat Amplitude (%)		Excitation-Contraction Delay (ms)	Beat Period (s)	Beat Amplitude (%)	Excitation-Contraction Delay (ms)		Beat Period (s)	Beat Amplitude (%)	Excitation-Contraction Delay (ms)		Beat Period (s)	Beat Amplitude (%)	Excitation-Contraction Delay (ms)		Beat Period (s)	Beat Amplitude (%)	Excitation-Contraction Delay (ms)		Beat Period (s)	Beat Amplitude (%)
1.35702	1.85704	100.956		1.31325	1.96999	155.225		1.34662	2.77707	353.435		1.29136	2.04291	357.858		1.03243	1.90571	108.207		1.10151	1.37709	202.519		0.864443	0.978332				0.633829			1.37433	2.02284	149.118		1.26357	3.07848	236.682		1.2925	2.26199	306.562		1.29233	2.01937	182.253		1.28015	1.66695
1.35621	2.22496	126.829		1.31511	1.70006	156.06		1.34531	2.69582	278.372		1.29163	2.06598	306.66		1.01976	1.97509	134.761		1.10396	1.32746	227.992		0.864284	0.852893				0.644293			1.37255	1.88862	123.976		1.26358	3.0919	187.228		1.29225	2.32908	258.072		1.29406	2.12526	206.939		1.28116	1.66034
1.35489	1.84783	76.712		1.31317	2.21919	155.006		1.34619	2.63513	354.316		1.29538	1.92435	356.852		1.03097	1.91269	82.99		1.10534	1.53188	228.031		0.866195	0.811759				0.601167			1.3696	2.09864	127.263		1.26221	3.32638	237.439		1.30115	2.00978	257.829		1.29584	1.94681	156.915		1.27992	1.54059
1.35576	1.94493	100.742		1.31318	1.89796	130.509		1.34642	2.53351	253.501		1.29333	1.90148	332.475		1.01904	1.92698	136.039		1.10309	1.46649	201.717		0.86555	1.1886	126.555			0.725624			1.36751	2.36113	150.532		1.26292	3.31706	237.246		1.28968	2.50753	308.647		1.2944	2.04682	207.088		1.27885	1.58865
1.35613	1.84216	151.003		1.31345	1.74241	129.526		1.34702	2.58554	252.988		1.29528	2.21338	333.131		1.36637	2.07832	125.916		1.1043	1.4328	177.614		0.864127	0.91159	227.011			0.521004			1.36423	2.21301	126.038		1.26252	3.40679	236.238		1.28957	2.15537	284.001		1.29327	2.19374	206.674		1.27962	1.84483
1.35508	1.97942	150.905		1.31476	2.23341	130.026		1.34696	2.60012	152.76		1.29552	2.0936	306.875		1.03703	2.03568	133.309		1.10417	1.49845	277.319		0.864514	0.87636				0.586922			1.36629	2.14292	152.219		1.26612	3.29214	185.841		1.29513	2.19174	307.426		1.29524	1.95995	182.463		1.27835	1.68233
1.3539	1.86488	101.769		1.31528	1.84716	131.302		1.34697	2.77465	203.232		1.29335	1.9224	382.404		1.04824	1.84705	108.495		1.10384	1.45718	227.135		0.86566	0.881869				0.748337			1.37059	2.03755	98.815		1.26194	3.27733	335.518		1.28684	2.12996	310.298		1.29499	2.02027	208.164		1.27892	1.62232
1.35606	1.9826	76.86		1.31231	1.8171	156.437		1.34626	2.65613	254.001		1.29439	2.00565	333.074		1.03086	1.9932	133.261		1.1031	1.25366	252.299		0.865295	0.862217				0.697233			1.36972	1.98811	152.05		1.26428	3.29169	185.721		1.29903	2.18178	257.445		1.29358	1.9888	207.16		1.28079	1.52167
1.35585	1.56684	76.773		1.31222	1.83359	131.13		1.34587	2.55688	253.379		1.29511	1.97267	357.641		1.01747	1.94436	111.398		1.10476	1.5214	253.191		0.866172	0.876426				0.541854			1.3726	2.23172	150.38		1.26337	3.24314	237.488		1.28434	2.21068	285.438		1.29384	2.06202	207.605		1.27067	1.83929
1.35377	1.97941	126.992		1.31449	1.80943	104.525		1.34547	2.6915	203.668		1.29591	2.28112	358.474		1.00941	2.15476	111.938		1.1053	1.34809	202.425		0.865212	0.851844				0.497813			1.36986	2.04867	149.732		1.26274	3.23708	261.13		1.28878	2.09227	310.097		1.29421	1.90801	257.63		1.2793	1.4862
1.35522	1.85862	102.206		1.3134	1.86238	105.901		1.3452	2.57872	378.975		1.2969	1.84099	358.499		1.03583	2.11111	108.524		1.10519	1.44678	253.121		0.865453	0.691519				0.702529			1.3703	1.80194	151.636		1.26535	3.20975	337.426		1.29377	2.18643	232.314		1.29326	1.98938	182.668		1.2797	1.83972
1.3538	1.79964	126.064		1.31281	1.84368	131.409		1.34622	2.99099	228.553		1.2976	1.99432	357.53		1.04945	1.87456	133.684		1.10606	1.73171	226.94		0.86547	0.897693	176.578			0.518342			1.37463	2.19136	149.726		1.26477	3.08428	260.92		1.2953	2.22433	332.545		1.29227	1.93162	183.117		1.27498	1.43463
1.35228	1.99072	76.14		1.31222	1.88136	130.803		1.34521	2.7334	252.85		1.29658	2.01105	332.965		1.06016	2.23703	107.238		1.10378	1.44451	226.894		0.865822	0.790245				0.526804			1.37533	1.93808	124.131		1.26271	3.24281	236.967		1.29105	2.34561	333.241		1.29114	1.94393	207.968		1.27739	1.79861
1.35456	1.91925	75.543		1.31368	1.68097	155.652		1.34672	2.88894	204.372		1.2945	2.28843	307.43		1.06634	2.07202	107.079		1.10456	1.34541	177.094		0.865482	1.00007				0.687363			1.36431	1.83628	151.377		1.26365	3.05719	261.368		1.29464	2.3825	307.178		1.29198	2.01861	206.71		1.27826	1.87395
1.35401	1.73054	127.384		1.31317	1.76574	105.665		1.34636	2.66408	204.344		1.29372	1.86838	332.009		1.07326	1.99623	154.722		1.10327	1.58781	226.545		0.865711	1.03456	200.805			0.553072			1.37502	1.7526	125.268		1.26413	3.33878	261.839		1.29717	2.24951	381.54		1.29137	1.90495	181.768		1.2791	1.65278
1.35761	1.72637	152.201		1.31097	1.71829	154.653		1.34628	2.82586	253.449		1.28241	2.18213	334.873		1.07551	1.81505	180.462		1.10374	1.27583	252.284		0.865795	0.898039	201.099			0.734719			1.37306	1.76899	148.612		1.26421	3.44391	261.625		1.29323	2.0866	282.371		1.29348	1.98468	207.367		1.27849	1.45461
1.35566	1.90332	125.799		1.31192	1.62406	130.58		1.3496	2.99935	203.989		1.29755	2.03155	332.703		1.1059	2.01062	152.047		1.10424	1.31174	227.536		0.866273	0.779389				0.527499			1.37182	1.8821	123.525		1.2646	3.34884	236.453		1.28306	2.03692	285.138		1.29167	1.97974	258.185		1.28094	1.75108
1.35691	2.16491	75.98		1.31443	1.82311	155.286		1.34935	2.67012	178.221		1.29585	2.12336	307.343		1.12461	1.97658	100.156		1.10383	1.58016	252.285		0.865182	1.12228	226.028			0.64435			1.37325	1.91858	174.879		1.26379	3.16219	235.869		1.29803	2.13884	282.073		1.29212	2.07914	206.561		1.27752	1.42656
1.35555	2.0969	101.976		1.31517	2.12529	130.281		1.34855	2.82271	178.966		1.29703	2.02205	332.51		1.14078	1.97314	97.531		1.10405	1.61431	302.456		0.866419	1.00568	176.856			0.38362			1.36716	2.1178	151.894		1.26227	3.15582	286.144		1.29224	2.25156	332.062		1.29346	2.00355	158.237		1.2803	1.73126
1.35549	1.88804	102.493		1.31409	1.81035	131.176		1.34303	2.82766	152.631		1.29706	2.21093	308.408		1.16369	1.94841	96.752		1.10459	1.45072	177.411		0.865615	0.955361	176.414			0.489562			1.37787	2.22238	124.394		1.26554	3.21386	260.996		1.28745	2.13079	333.822		1.29188	2.18214	206.834		1.28057	1.82863
1.35754	1.93167	100.933		1.31527	1.97192	106.206		1.35035	2.64301	228.547		1.29655	1.97259	357.38		1.16906	1.99066	97.082		1.10424	1.34262	251.815		0.866142	0.96324	151.817			0.638593			1.37308	1.82767	149.047		1.26479	3.30967	236.185		1.29422	2.13663	332.354		1.29508	1.94942	207.086		1.27865	1.86099
1.3577	1.90663	101.32		1.31333	2.18954	104.977		1.34626	2.56142	228.679		1.28607	2.19729	309.087		1.17203	1.94998	119.009		1.10506	1.45498	201.585		0.864829	0.824534				0.557227			1.37535	2.02379	149.98		1.26501	2.99822	262.365		1.29886	2.14969	332.151		1.29326	1.75297	157.851		1.279	1.76676
1.35733	1.74584	76.757		1.3132	2.1145	105.471		1.34897	2.69556	253.543		1.29991	2.12105	357.501		1.17155	2.02414	168.999		1.10404	1.40192	277.492		0.865637	0.82968	175.852			0.688488			1.37198	1.95762	148.856		1.26345	3.2188	336.363		1.29664	2.38002	308.283		1.2961	1.85235	206.515		1.2796	1.82171
1.3557	1.84579	102.056		1.31437	2.20869	106.342		1.34852	2.77429	253.543		1.29896	2.18027	306.716		1.17661	1.91866	119.436		1.10504	1.53978	252.483		0.86556	0.868619				0.526468			1.37394	1.95289	123.936		1.26465	3.01018	311.83		1.29868	2.22297	282.628		1.29367	2.05656	183.313		1.28012	1.93359
1.35551	2.0132	100.716		1.31318	1.96863	105.877		1.34804	2.806	253.543		1.29792	1.86921	407.775		1.19337	2.05038	91.834		1.10363	1.55727	278.437		0.865418	0.690283				0.56554			1.37339	2.18255	148.887		1.26432	3.13619	261.151		1.29713	2.01241	306.955		1.29309	1.96271	231.842		1.2812	1.74304
1.3576	1.77557	76.047		1.31445	2.00468	155.242		1.34875	2.76017	253.543		1.29832	2.12149	307.75		1.19373	1.95244	117.462		1.10477	1.42266	226.818		0.865821	1.09494	102.231			0.515324			1.37676	2.40658	124.512		1.26484	3.17919	310.985		1.29174	2.18541	307.811		1.29552	1.94583	207.769		1.28194	1.78203
1.35642	2.01483	101.52		1.31696	1.80705	131.497		1.34755	2.70671	253.543		1.2992	2.03436	357.542		1.20983	2.04977	117.726		1.10504	1.54714	228.039		0.865863	1.04802	177.413			0.478941			1.37331	1.93814	123.693		1.26507	3.17643	286.996		1.29438	2.0397	308.08		1.29424	1.98453	233.1		1.28092	1.7657
1.35633	2.06281	101.161		1.31581	2.07559	105.491		1.34877	3.08061	253.543		1.29829	2.17158	383.373		1.21687	1.95039	115.89		1.10615	1.38848	227.013		0.865847	0.738684				0.544465			1.37401	1.78822	174.402		1.26438	3.24432	310.928		1.30068	2.12897	307.7		1.29726	1.91004	207.974		1.28292	1.61952
1.35412	1.99252	100.782		1.31477	1.78711	105.531		1.34922	2.83023	253.543		1.29719	2.22604	308.053		1.20809	1.98839	142.036		1.10536	1.21269	176.848		0.867725	0.922082				0.463918			1.37506	2.40014	124.275		1.26443	3.47655	185.556		1.30017	2.10918	307.014		1.29483	2.01745	181.674		1.28043	1.66217
1.35807	1.66122	100.711		1.31571	1.85037	131.057		1.3495	2.71503	253.543		1.2989	2.02237	256.96		1.21344	2.23298	114.934		1.10411	1.54337	227.487		0.866216	0.83328				0.641739			1.376	1.92626	125.184		1.26577	3.56771	287.208		1.29893	2.02463	331.834		1.29265	1.83356	232.869		1.28039	1.95735
1.36176				1.31296				1.34899				1.29956	2.07868	332.96		1.22859	2.13878	115.502		1.10594	1.13529	252.381		0.867075	0.951604				0.621769			1.37337	1.87884	150.324		1.26534	3.14368	287.424		1.29741	2.32553	332.903		1.28625	1.93161	159.482		1.28148	1.69453
1.35892				1.31487				1.34981				1.29925	1.85352	358.408		1.21763	2.0751	139.91		1.10462	1.51713	227.431		0.86667	0.920461	176.684			0.692843			1.38093	1.91325	123.869		1.26759	3.36838	260.979		1.29064	2.12171	358.487		1.28893	2.08576	209.197		1.28036	1.87895
1.35999				1.31534				1.34814				1.29926	2.09948	307.237		1.23804	2.03402	163.279		1.10545	1.26533	176.826		0.866624	0.831373				0.502618			1.37797	1.89229	124.851		1.2671	3.11552	261.517		1.29802	2.11018	357.861		1.28925	1.92084	210.34		1.2813	1.71416
1.35978				1.31527				1.34765				1.29912	2.09766	332.941		1.23952	2.01235	138.243		1.10607	1.38223	202.372		0.865948	0.938382	202.391			0.696892			1.37941	2.0879	125.051		1.26743	3.41863	262.41		1.30122	2.07146	332.831		1.2895	1.93798	133.605		1.27897	1.91404
1.3586				1.3161				1.34829				1.30021	2.32664	306.91		1.26793	2.04996	111.725		1.10459	1.82335	252.296		0.866472	1.03944				0.355821			1.37975	2.01655	148.674		1.26551	3.20675	235.976		1.29895	2.24246	306.6		1.291	2.0162	182.529		1.28126	1.56483
1.36003				1.31475				1.34801				1.29843	2.23794	331.608		1.26598	2.16764	161.79		1.10605	1.37272	201.72		0.868188	1.0047	151.992			0.557539			1.37599	1.693	198.904		1.26902	3.35683	236.525		1.29987	2.25649	332.664		1.29109	1.91216	206.514		1.2808	1.87193
1.35946				1.31577				1.34902				1.29985	1.90566	333.269		1.32847	2.08421	105.814		1.10562	1.44965	201.659		0.867856	0.786417				0.586465			1.37924	2.16126	148.989		1.26693	3.1317	237.446		1.29029	2.25098	257.798		1.2924	1.86345	207.401		1.28435	1.65597
1.35876				1.31541				1.34876				1.29931	2.0604	333.38		1.32973	2.17081	130.362		1.10604	1.46404	202.059		0.867147	0.892305				0.352558			1.37815	1.85797	124.586		1.26647	3.1896	211.524		1.29233	2.1858	332.517		1.29287	1.92556	231.996		1.2814	1.8331
1.36061				1.31477				1.34979				1.30127	1.82105	306.951		1.31844	2.17531	155.593		1.10646	1.40209	277.011		0.867599	0.872362				0.610451			1.37557	1.86832	149.488		1.26479	3.18798	211.179		1.28716	2.22996	334.168		1.29408	2.02628	233.046		1.26635	1.69577
1.35785				1.31519				1.34918				1.30034	2.49997	332.651		1.32324	2.00187	130.155		1.10644	1.36024	301.555		0.86702	0.931111	251.175			0.708436			1.37538	1.96361	174.975		1.26383	3.20777	187.346		1.29475	2.20876	308.026		1.29418	1.88369	207.939		1.2819	1.63449
1.35909				1.3149				1.34995				1.30148	1.97577	307.464		1.31042	2.22153	130.071		1.10608	1.29595	228.103		0.866504	0.836393	252.159			0.566111							1.26902	3.25497	285.581		1.29255	2.31101	332.266		1.29324	1.77951	232.9		1.28335	1.96268
				1.31548								1.30114	1.84813	307.884		1.25913	2.17314	111.527		1.10697	1.57936	228.034		0.867566	0.887854				0.71915							1.2677	3.17812	236.369		1.28981	2.19917	333.715		1.2943	2.1515	208.403		1.27943	1.50655
												1.29936	2.03376	331.824		1.21109	1.99338	116.386		1.10732	1.4466	177.059		0.86741	0.882555	277.086			0.50805							1.26809	3.05042	236.725		1.29264	2.2878	306.913						1.28271	1.47148
																1.1997	2.04032	117.306		1.10768	1.46396	277.74		0.868089	0.823051				0.681765
																1.1891	2.10499	94.595		1.10584	1.55359	228.048		0.866979	1.03914	175.588
																1.19258	2.31395	116.503		1.10677	1.46546	203.237		0.866919	0.98656
																1.19148	1.94361	117.942		1.10692	1.38068	252.436		0.867567	0.83152
																				1.10733	1.51863	226.502		0.867877	0.85846
																				1.10695	1.32396	177.183		0.867835	0.819775
																				1.10691	1.59808	278.249		0.867319	0.921276
																								0.867579	0.884911
																								0.867607	0.980921	175.512
																								0.86743	1.06359	150.906
																								0.867458	0.863139
																								0.868716	0.843118
																								0.867824	1.125
																								0.868637	0.903384
																								0.86714	0.839398
																								0.868487	0.948423
																								0.868438	0.928387	151.222
																								0.868465	1.14697
																								0.868269	0.941112
																								0.868561	0.827609
																								0.868229	0.851663
[truncated: 106 more columns]

## Sheet: Figure 4D
Baseline
Well Averages	A1	A2	A3	A4	A5	A6	A7	A8	B1	B2	B3	B4	B5	B6	B7	B8	C1	C2	C3	C4	C5	C6	C7	C8	D1	D2	D3	D4	D5	D6	D7	D8	E1	E2	E3	E4	E5	E6	E7	E8	F1	F2	F3	F4	F5	F6	F7	F8
Treatment/ID	DMSO [2 %]	DMSO [2 %]	Cobi [1.25 µM]	Cobi + Mox [0.33 µM]	Cobi + Mox [1.1 µM]	Cobi + Mox [3.3 µM]	Cobi + Mox [10 µM]	Cobi + Mox [30 µM]	DMSO [2 %]	DMSO [2 %]	Cobi [1.25 µM]	Cobi + Mox [0.33 µM]	Cobi + Mox [1.1 µM]	Cobi + Mox [3.3 µM]	Cobi + Mox [10 µM]	Cobi + Mox [30 µM]	DMSO [2 %]	DMSO [2 %]	Cobi [1.25 µM]	Cobi + Mox [0.33 µM]	Cobi + Mox [1.1 µM]	Cobi + Mox [3.3 µM]	Cobi + Mox [10 µM]	Cobi + Mox [30 µM]	Mox [200 µM]	Mox [200 µM]	Cobi [1.25 µM]	Cobi + Mox [0.33 µM]	Cobi + Mox [1.1 µM]	Cobi + Mox [3.3 µM]	Cobi + Mox [10 µM]	Cobi + Mox [30 µM]	Mox [200 µM]	Mox [200 µM]	Cobi [1.25 µM]	Cobi + Mox [0.33 µM]	Cobi + Mox [1.1 µM]	Cobi + Mox [3.3 µM]	Cobi + Mox [10 µM]	Cobi + Mox [30 µM]	Mox [200 µM]	Mox [200 µM]	Cobi [1.25 µM]	Cobi + Mox [0.33 µM]	Cobi + Mox [1.1 µM]	Cobi + Mox [3.3 µM]	Cobi + Mox [10 µM]	Cobi + Mox [30 µM]
A1_34				A2_33				A3_12				A4_24				A5_32				A6_33				A7_32				A8_23				B1_33				B2_22				B3_23				B4_22				B5_44
Beat Period (s)	Beat Amplitude (%)	Excitation-Contraction Delay (ms)		Beat Period (s)	Beat Amplitude (%)	Excitation-Contraction Delay (ms)		Beat Period (s)	Beat Amplitude (%)	Excitation-Contraction Delay (ms)		Beat Period (s)	Beat Amplitude (%)	Excitation-Contraction Delay (ms)		Beat Period (s)	Beat Amplitude (%)	Excitation-Contraction Delay (ms)		Beat Period (s)	Beat Amplitude (%)	Excitation-Contraction Delay (ms)		Beat Period (s)	Beat Amplitude (%)	Excitation-Contraction Delay (ms)		Beat Period (s)	Beat Amplitude (%)	Excitation-Contraction Delay (ms)		Beat Period (s)	Beat Amplitude (%)	Excitation-Contraction Delay (ms)		Beat Period (s)	Beat Amplitude (%)	Excitation-Contraction Delay (ms)		Beat Period (s)	Beat Amplitude (%)	Excitation-Contraction Delay (ms)		Beat Period (s)	Beat Amplitude (%)	Excitation-Contraction Delay (ms)		Beat Period (s)	Beat Amplitude (%)
1.33059	1.88131	277.621		1.33286	2.96864	352.771		1.34536	1.75919	228.439		1.30674	2.54888	241.483		1.31774	3.3305	205.18		1.31869	3.74438	230.826		1.33379	1.19525	127.53		1.32061	2.64195	304.605		1.53228	2.18871	158.351		1.28266	1.57433	359.95		1.32665	2.08032	380.171		1.3129	3.30238	330.799		1.31041	2.0235
1.33096	1.67103	254.138		1.33282	2.93857	253.913		1.3443	1.85114	179.111		1.30762	2.37468	281.721		1.31521	3.33562	205.406		1.32102	3.76286	180.139		1.33651	1.42432	202.784		1.31836	2.62541	356.032		1.07421	1.80761	205.317		1.30035	1.62982	232.292		1.32808	2.12519	254.611		1.31753	3.26185	204.932		1.30921	2.32012
1.33253	1.64015	228.154		1.33241	3.09068	278.083		1.34062	1.76788	203.77		1.31067	2.31172	255.091		1.31637	3.29036	206.215		1.31932	3.99554	231.133		1.3334	0.973604	254.261		1.32171	2.66374	255.453		1.055	2.06373	205.859		1.2971	1.47518	332.198		1.32439	2.25893	229.531		1.31603	3.44039	180.373		1.31314	2.05415
1.33146	1.65795	252.637		1.33299	2.91812	227.664		1.34151	1.7111	228.151		1.30979	2.41079	283.3		1.31359	3.4337	180.843		1.31926	3.77082	229.803		1.3364	1.11523	252.811		1.32059	2.69487	205.832		1.04639	1.92652	158.86		1.29847	1.60214	308.095		1.32551	2.0607	306.126		1.31231	3.56998	230.353		1.31231	1.88276
1.3311	1.81733	228.141		1.32693	2.98699	280.706		1.34031	1.76276	153.645		1.30709	2.72872	281.593		1.3126	3.22638	206.283		1.31812	3.68598	205.53		1.33377	1.28391	354.434		1.32491	2.7628	355.032		1.03668	1.99041	158.465		1.29711	1.5481	357.625		1.32709	2.15579	404.626		1.31688	3.39487	280.069		1.31342	2.00774
1.32805	1.73887	206.072		1.33801	2.83424	252.792		1.3432	1.76535	203.376		1.3073	2.5242	307.5		1.31708	3.28165	180.737		1.31759	3.72534	205.401		1.33588	1.03477	152.628		1.32515	2.72561	305.74		1.51747	2.01836	184.767		1.29719	1.58978	358.486		1.32445	2.10189	280.512		1.3122	3.30566	231.174		1.3105	1.95621
1.33203	1.72496	254.04		1.33249	2.94414	252.734		1.33927	1.78278	204.132		1.30598	2.43407	283.244		1.31653	3.24491	179.606		1.31746	3.91207	205.836		1.3351	1.20939	152.826		1.32489	2.57956	329.519		1.07377	2.06462	153.553		1.29943	1.55355	232.286		1.32494	2.01784	255.097		1.31536	3.43991	180.992		1.31212	2.20266
1.32988	1.84933	306.042		1.33047	3.02749	279.277		1.34025	1.69103	178.342		1.30631	2.62618	258.306		1.31583	3.04228	181.053		1.31895	3.82555	256.392		1.335	1.28784	178.704		1.32436	2.59369	380.667		1.49957	1.89271	262.546		1.29662	1.84418	332.826		1.32175	2.22513	406.107		1.31815	3.62488	154.628		1.31469	1.93927
1.32994	1.79423	281.122		1.33469	2.94245	353.806		1.34289	1.81078	277.61		1.31012	2.74866	256.076		1.31619	3.17366	206.216		1.32193	4.02863	230.417		1.33318	1.15681	202.671		1.32404	2.56726	355.286		1.12602	2.09558	250.219		1.3005	1.539	257.244		1.32298	2.03958	356.39		1.31723	3.45776	181.457		1.30562	2.15987
1.33086	1.79188	254.177		1.33231	3.08519	253.105		1.3443	2.21577	153.918		1.31143	2.52083	330.904		1.31544	3.20729	181.027		1.31776	3.85472	230.483		1.33353	1.63205	228.512		1.32308	2.50394	355.193		1.19344	2.05973	167.961		1.29871	1.48324	281.73		1.32704	2.31064	305.437		1.31317	3.51623	155.229		1.3149	2.06757
1.33053	1.66277	203.284		1.33659	3.10436	252.782		1.34007	1.8663	228.453		1.31043	2.56175	331.393		1.31539	3.13669	204.606		1.3182	3.56013	230.734		1.33192	1.18412	178.983		1.31705	2.52567	331.176		1.10684	2.04411	176.521		1.29821	1.65645	258.067		1.32254	2.22436	306.276		1.31298	3.63272	156.063		1.31337	2.12521
1.34281	1.85877	277.781		1.32733	2.98597	256.214		1.34208	1.65352	228.661		1.31051	2.62265	230.945		1.31711	3.13421	230.222		1.32024	3.85364	205.546		1.3312	1.34896	179.038		1.32404	2.749	330.092		1.0935	2.11403	227.67		1.29858	1.28926	257.809		1.32529	2.05498	330.838		1.31552	3.54354	180.07		1.31294	2.14472
1.33682	2.10369	228.952		1.32989	3.02527	229.803		1.34352	1.83503	228.61		1.30838	2.43899	332.502		1.31293	2.96509	156.071		1.31662	3.6839	155.303		1.33363	1.22747	302.882		1.32431	2.64235	255.106		1.08782	2.14664	205.179		1.29852	1.51617	232.21		1.32129	2.06294	379.519		1.31803	3.39371	355.582		1.31298	2.11713
1.33649	1.78155	277.971		1.33449	2.94245	252.992		1.34381	1.82156	228.745		1.31123	2.5708	279.972		1.31506	3.42394	180.146		1.32254	3.56349	179.674		1.33431	1.12983	153.247		1.32428	2.58311	354.734		1.09781	2.02561	153.371		1.29986	1.47119	206.699		1.32251	2.07734	355.27		1.31493	3.29453	305.494		1.31358	1.80101
1.33334	1.7538	304.442		1.33479	3.02294	304.482		1.34571	1.87141	203.955		1.31006	2.44589	307.794		1.31764	3.47122	181.107		1.32108	3.59406	156.141		1.33298	1.27573	227.941		1.32301	2.53414	256.472		1.09371	1.95544	251.558		1.29513	1.39109	331.874		1.32471	2.01928	379.78		1.31704	3.43334	154.596		1.31044	1.99824
1.33592	1.90773	253.144		1.33209	2.89481	253.724		1.34468	1.77279	204.285		1.30861	2.58752	282.865		1.31487	3.10624	229.508		1.31995	3.65635	205.072		1.33374	1.09071	228.95		1.32463	2.50012	255.482		1.08661	1.93432	228.843		1.29981	1.4911	332.764		1.32395	2.1302	306.006		1.31386	3.80088	255.543		1.31442	2.13299
1.3379	1.72663	203.226		1.33288	3.04	303.618		1.34322	1.93904	228.565		1.31203	2.5293	230.115		1.31456	3.07044	180.609		1.31833	3.68511	205.121		1.32944	1.19448	156.209		1.32266	2.38583	329.854		1.09498	1.98254	178.235		1.30005	1.60881	257.894		1.32273	2.25913	306.024		1.3184	3.45098	280.7		1.31531	1.99207
1.33227	1.66412	303.244		1.33457	2.83147	277.77		1.34422	1.86318	204.283		1.3116	2.5052	255.313		1.31664	3.11238	205.047		1.32096	3.6333	179.752		1.33178	1.07034	302.776		1.32316	2.60351	331.196		1.08839	1.92433	204.27		1.29757	1.62055	282.839		1.32182	2.18988	305.277		1.31543	3.52918	280.29		1.31506	2.14844
1.33167	1.97963	278.191		1.3363	2.93218	229.157		1.34158	1.90692	229.128		1.30932	2.52833	232.62		1.31595	3.06684	181.442		1.31655	3.73892	230.808		1.33152	1.2144	253.024		1.32157	2.51247	230.006		1.09691	2.10928	176.874		1.30189	1.44196	283.274		1.32155	2.14736	380.511		1.31481	3.39483	155.864		1.31123	2.17264
1.33062	1.68875	253.407		1.33514	2.95896	378.872		1.34421	1.7958	177.588		1.31123	2.51929	306.332		1.31338	3.20758	181.492		1.31899	3.75548	205.251		1.32978	1.14852	305.466		1.32231	2.81871	280.454		1.07935	1.95991	229.967		1.30173	1.88521	233.394		1.32367	1.94987	280.959		1.31348	3.51214	180.053		1.31867	2.29316
1.32818	1.79152	229.6		1.33198	2.82711	277.736		1.34654	2.10018	229.344		1.30921	2.47627	282.202		1.31333	3.0528	205.075		1.31942	3.74878	206.277		1.33048	1.29874	278.731		1.32223	2.5233	330.17		1.08329	2.01253	203.619		1.30086	1.665	231.657		1.32109	2.21481	256.274		1.3123	3.36055	180.573		1.31515	2.08838
1.33152	1.85379	227.545		1.33184	3.01185	327.756		1.34507	1.98961	228.792		1.31191	2.73723	305.891		1.31625	3.01153	180.774		1.31575	3.4915	204.865		1.32975	1.51296	180.243		1.31827	2.48393	329.903		1.06196	2.0015	206.323		1.29963	1.4045	307.739		1.31967	2.22309	280.286		1.31559	3.60638	180.273		1.31467	2.00754
1.33021	1.95445	253.066		1.33356	3.04782	252.922		1.34666	1.86129	252.71		1.31146	2.44686	280.969		1.31592	3.46258	205.487		1.32138	3.71742	205.107		1.33111	1.09205	203.48		1.31896	2.59446	254.717		1.09668	2.10513	227.37		1.29815	1.60727	258.145		1.30383	2.25898	182.601		1.30873	3.27363	157.673		1.30644	2.267
1.32924	1.96301	279.673		1.33194	2.99561	278.364		1.3466	1.90604	254.063		1.31128	2.42677	306.439		1.31168	3.33194	230.593		1.31873	3.66061	205.713		1.33048	1.28156	254.378		1.32319	2.78199	355.802		1.08685	2.0741	203.69		1.30061	1.49094	257.977		1.30956	2.31408	307.84		1.31503	3.34103	229.966		1.30596	2.05091
1.32611	1.87352	305.495		1.33558	2.99363	278.438		1.34368	1.96932	178.429		1.30952	2.43057	307.236		1.31465	3.33452	180.9		1.3203	3.5975	230		1.33099	1.40609	228.911		1.32052	2.64202	329.641		1.03881	2.13402	258.826		1.29828	1.66175	157.407		1.31015	2.08357	381.291		1.31086	3.47641	280.891		1.30901	2.06741
1.3315	1.82212	253.521		1.33534	3.31723	278.829		1.34616	1.90852	253.782		1.31338	2.61069	255.69		1.31396	3.35793	205.246		1.32007	3.5085	254.701		1.32964	1.41899	179.889		1.32159	2.73263	331.002		1.06484	1.93345	206.018		1.29655	1.61532	257.146		1.31538	2.27203	306.129		1.31154	3.29279	205.05		1.30936	2.12913
1.33253	1.97893	228.894		1.33464	3.11026	254.477		1.34354	2.06365	203.652		1.31021	2.61571	281.464		1.31547	3.48279	180.301		1.31635	3.81856	254.636		1.32969	1.14844	305.272		1.32183	2.82563	356.384		1.06772	1.83501	207.171		1.29583	1.45985	256.545		1.31461	2.3296	304.717		1.3132	3.33833	155.5		1.3138	2.07957
1.3331	1.65727	203.338		1.33446	3.01193	353.866		1.34389	2.09558	229.102		1.31014	2.47014	306.367		1.31342	3.29692	180.855		1.31893	3.76791	206.277		1.32847	1.29623	155.572		1.32058	2.74912	304.681		1.07462	2.10881	205.471		1.29926	1.54452	231.683		1.31626	2.44573	281.119		1.30996	3.4145	133.275		1.31484	2.06415
1.32705	1.75006	281.38		1.33474	3.00967	353.397		1.34427	1.9303	204.232		1.31111	2.5936	280.993		1.31365	3.03687	206.399		1.31688	3.76521	230.35		1.33192	1.15696	253.138		1.32235	2.46721	380.972		1.05723	1.82654	181.846		1.29426	1.7836	282.481		1.3062	2.349	332.864		1.31125	3.39733	181.304		1.30993	2.14825
1.32625	1.85459	230.485		1.33395	2.96904	227.653		1.34608	1.85772	203.904		1.31089	2.62124	354.97		1.31315	3.36107	204.773		1.31849	3.62875	181.482		1.3244	1.15977	355.202		1.32325	2.53018	355.602		1.07036	2.19105	253.627		1.2947	1.75076	257.233		1.30419	2.12195	307.676		1.31079	3.40256	180.014		1.30803	1.95315
1.32803	1.8774	230.217		1.3352	3.034	252.707		1.34495	1.85337	203.771		1.30913	2.58676	258.057		1.31241	3.22686	205.601		1.31813	3.36178	280.98		1.33196	1.14072	252.844		1.32214	2.58882	331.319		1.058	2.09772	207.264		1.29443	1.58225	306.551		1.3117	2.29595	230.49		1.31061	3.33365	281.254		1.31061	2.55737
1.3293	1.67761	255.222		1.33474	3.20982	253.505		1.34659	2.14801	152.884		1.30244	2.59507	281.993		1.31222	3.32286	205.209		1.32043	3.64013	205.834		1.32497	1.28351	254.812		1.32065	2.7785	256.339		1.04973	1.84283	234.259		1.29737	1.42208	258.088		1.30255	2.21813	332.788		1.30798	3.444	157.653		1.3076	2.15525
1.32826	1.77293	205.873		1.33414	3.11579	277.784		1.34405	1.9548	204.265		1.30267	2.60517	308.168		1.31264	3.21125	180.016		1.32113	3.61194	180.391		1.32668	1.22419	180.897		1.31992	2.51834	330.593		1.06708	2.05755	180.517		1.2996	1.46592	231.727		1.2984	2.20593	332.249		1.31085	3.29231	180.681		1.30864	2.26651
1.32663	1.69663	230.607		1.33474	3.35893	252.625		1.34411	2.03838	179.18		1.30799	2.86743	232.393		1.31205	2.93018	206.309		1.31643	3.58772	231.271		1.32556	1.16879	155.219		1.31882	2.71106	280.674		1.05597	2.03374	256.446		1.29741	1.68156	307.129		1.30284	2.36549	306.848		1.31109	3.33065	154.833		1.30965	2.06772
1.3282	1.86575	279.983		1.33258	3.16921	278.902		1.34491	1.73926	204.113		1.30741	2.67717	232.68		1.31343	3.24488	181.27		1.31867	3.62176	205.853		1.32534	1.39337	205.666		1.32117	2.77617	254.779		1.06214	2.01178	206.481		1.29342	1.31947	332.718		1.30997	2.39065	283.003		1.3124	3.33813	305.743		1.30866	2.16422
1.32629	1.86446	279.734		1.33537	3.01682	278.334		1.34431	1.88856	253.199		1.30833	2.53608	308.337		1.31641	3.43648	229.886		1.31801	3.54858	230.186		1.32203	1.20356	181.333		1.31981	2.45487	330.571		1.05344	2.09216	231.337		1.29921	1.75115	333.332		1.30584	2.11198	233.025		1.3091	3.33522	332.343		1.31054	2.24156
1.32578	1.90593	231.478		1.3327	3.28253	278.958		1.3432	1.82048	202.948		1.31064	2.59229	306.092		1.31495	2.97895	181.462		1.3207	3.42493	180.169		1.32636	1.25547	206.37		1.32128	2.66151	281.243		1.06375	1.99261	181.899		1.29638	1.50872	332.058		1.29946	2.28405	283.19		1.30942	3.35371	183.258		1.31169	2.3151
1.30938	1.8843	231.744		1.33068	3.24733	328.266		1.34585	1.62021	203.688		1.31122	2.70575	230.432		1.31241	3.36346	155.506		1.32203	3.46655	206.484		1.32206	1.27288	205.967		1.31951	2.90753	329.58		1.03892	1.97763	209.14		1.3003	1.4321	281.673		1.31072	2.35279	254.734		1.30655	3.36116	181.848		1.31337	2.11438
1.32542	1.76009	255.589		1.33336	3.2143	227.59		1.34536	1.64301	253.894		1.30962	2.72242	308.204		1.31428	3.18421	180.108		1.31836	3.74428	181.447		1.32181	1.19911	180.919		1.32134	2.55062	380.039		1.06523	2.03547	181.235		1.29625	1.50405	283.4		1.32669	2.42797	306.005		1.3151	3.22488	131.327		1.30629	2.12441
1.32511	1.88658	231.113		1.33489	3.0835	253.204		1.34537	2.08513	179.498		1.30806	2.73739	306.541		1.31322	3.1739	179.813		1.3187	3.5336	231.069		1.32242	1.59014	206.101		1.32052	2.72229	355.673		1.02941	1.97458	236.005		1.29642	1.65004	358.186		1.31054	2.24224	230.273		1.31019	3.23756	155.176		1.31282	2.21256
1.3222	2.00625	229.998										1.30827	2.76639	281.622		1.3134	3.1638	205.624		1.31998	3.60624	230.386		1.32622	1.07024	230.652		1.32083	2.62553	280.108		1.05187	2.2069	205.581		1.29952	1.60278	332.744		1.30742	2.22525	331.762		1.30998	3.29624	206.971		1.31253	1.96789
												1.30816	2.8165	308.455		1.31306	3.22316	231.182														1.03563	1.82441	182.722
																																1.02623	1.92492	185.076
																																1.02742	2.09456	234.843
																																1.0353	1.88119	183.431
																																1.04073	2.13022	184.119
																																1.03726	1.93622	233.386
Drug
Well Averages	A1	A2	A3	A4	A5	A6	A7	A8	B1	B2	B3	B4	B5	B6	B7	B8	C1	C2	C3	C4	C5	C6	C7	C8	D1	D2	D3	D4	D5	D6	D7	D8	E1	E2	E3	E4	E5	E6	E7	E8	F1	F2	F3	F4	F5	F6	F7	F8
Treatment/ID	DMSO [2 %]	DMSO [2 %]	Cobi [1.25 µM]	Cobi + Mox [0.33 µM]	Cobi + Mox [1.1 µM]	Cobi + Mox [3.3 µM]	Cobi + Mox [10 µM]	Cobi + Mox [30 µM]	DMSO [2 %]	DMSO [2 %]	Cobi [1.25 µM]	Cobi + Mox [0.33 µM]	Cobi + Mox [1.1 µM]	Cobi + Mox [3.3 µM]	Cobi + Mox [10 µM]	Cobi + Mox [30 µM]	DMSO [2 %]	DMSO [2 %]	Cobi [1.25 µM]	Cobi + Mox [0.33 µM]	Cobi + Mox [1.1 µM]	Cobi + Mox [3.3 µM]	Cobi + Mox [10 µM]	Cobi + Mox [30 µM]	Mox [200 µM]	Mox [200 µM]	Cobi [1.25 µM]	Cobi + Mox [0.33 µM]	Cobi + Mox [1.1 µM]	Cobi + Mox [3.3 µM]	Cobi + Mox [10 µM]	Cobi + Mox [30 µM]	Mox [200 µM]	Mox [200 µM]	Cobi [1.25 µM]	Cobi + Mox [0.33 µM]	Cobi + Mox [1.1 µM]	Cobi + Mox [3.3 µM]	Cobi + Mox [10 µM]	Cobi + Mox [30 µM]	Mox [200 µM]	Mox [200 µM]	Cobi [1.25 µM]	Cobi + Mox [0.33 µM]	Cobi + Mox [1.1 µM]	Cobi + Mox [3.3 µM]	Cobi + Mox [10 µM]	Cobi + Mox [30 µM]
A1 24				A2 33				A3 22				A4 42				A5 22				A6 33				A7 13				A8 23				B1 43				B2 33				B3 33				B4 22				B5 23
Beat Period (s)	Beat Amplitude (%)	Excitation-Contraction Delay (ms)		Beat Period (s)	Beat Amplitude (%)	Excitation-Contraction Delay (ms)		Beat Period (s)	Beat Amplitude (%)	Excitation-Contraction Delay (ms)		Beat Period (s)	Beat Amplitude (%)	Excitation-Contraction Delay (ms)		Beat Period (s)	Beat Amplitude (%)	Excitation-Contraction Delay (ms)		Beat Period (s)	Beat Amplitude (%)	Excitation-Contraction Delay (ms)		Beat Period (s)	Beat Amplitude (%)	Excitation-Contraction Delay (ms)		Beat Period (s)	Beat Amplitude (%)	Excitation-Contraction Delay (ms)		Beat Period (s)	Beat Amplitude (%)	Excitation-Contraction Delay (ms)		Beat Period (s)	Beat Amplitude (%)	Excitation-Contraction Delay (ms)		Beat Period (s)	Beat Amplitude (%)	Excitation-Contraction Delay (ms)		Beat Period (s)	Beat Amplitude (%)	Excitation-Contraction Delay (ms)		Beat Period (s)	Beat Amplitude (%)
1.41993	1.78691	270.817		1.40327	3.78993	372.178		0.945986	1.44162	268.163		0.94432	1.45924	214.585		0.970889	1.97873	214.79		0.988954	1.99368	140.991		1.06403	1.66787	381.88		1.13646	2.46749	299.426		1.16764	2.07334	371.175		1.32043	3.36756	105.784		0.880038	3.38444	224.673		0.883581	1.38795	174.288		0.915724	1.38492
1.42	1.57867	320.923		1.3845	3.67846	323.925		0.945043	1.35599	243.162		0.943758	1.36662	219.275		0.971191	2.08175	163.894		0.989304	2.00451	189.032		1.0642	1.96825	331.811		1.13345	2.88124	273.279		1.17214	1.66189	369.542		1.3234	3.17514	105.35		0.878895	2.99261	249.651		0.884529	1.71741	224.712		0.916632	1.21903
1.41984	1.52644	270.684		1.39572	3.9148	322.623		0.94596	1.2654	269.134		0.944406	1.51789	217.509		0.970414	2.25481	189.656		0.989211	1.93791	214.723		1.06405	1.54109	356.659		1.1357	2.66765	272.705		1.15971	2.076	371.399		1.32179	3.13514	105.925		0.879572	2.96567	248.754		0.884705	1.53834	149.179		0.916407	1.57236
1.41743	1.39903	270.78		1.39331	3.92334	347.383		0.946509	1.32159	269.145		0.944143	1.29946	169.085		0.970873	2.34768	164.274		0.990029	1.85362	136.531		1.06295	1.57324	306.592		1.13388	2.5365	297.992		1.17492	2.1592	369.691		1.3239	3.10579	106.144		0.879458	3.03782	224.18		0.88401	1.92221	175.457		0.915322	1.39278
1.42086	1.64028	194.725		1.39797	4.23492	373.163		0.945288	1.41549	268.668		0.943608	1.17477	193.934		0.970759	1.81562	240.382		0.990374	1.9814	213.487		1.06287	2.11297	330.636		1.13579	2.39366	272.912		1.1599	1.9645	370.761		1.32354	3.14784	106.246		0.879015	3.7156	249.72		0.884034	1.8319	150.461		0.914986	1.51542
1.41904	1.75161	320.611		1.40141	3.90539	372.722		0.945323	1.10784	269.372		0.943449	1.27525	144.362		0.971262	2.20952	214.873		0.990437	1.8219	213.117		1.0637	1.7048	306.791		1.1346	2.55364	324.494		1.16389	1.89744	395.853		1.32437	3.29666	104.699		0.878622	2.76255	248.724		0.88226	2.20158	175.417		0.9158	1.54895
1.41904	1.50894	194.663		1.39504	3.86375	348.258		0.94507	1.07913	268.072		0.944155	1.05823			0.970337	2.04729	190.36		0.990034	2.11147	237.692		1.06325	1.8935	332.072		0.339057	2.56691	222.709		1.16879	2.13777	345.967		1.31976	3.13777	106.346		0.878543	3.27567	250.087		0.885189	1.67917	200.186		0.916178	1.6081
1.42151	1.73296	270.681		1.39455	3.90098	322.412		0.944848	1.21621	293.987		0.943937	1.44054	167.741		0.970089	2.20216	140.128		0.989918	1.89444	214.636		1.06454	1.76576	355.83		1.13507	2.74391	298.173		1.1713	1.73009	370.183		1.3224	3.23382	129.587		0.878473	3.36944	249.567		0.88379	1.47911	123.969		0.915482	1.18781
1.41957	1.8653	320.768		1.39616	4.25658	371.857		0.945651	1.51061	268.117		0.943938	1.50048	192.801		0.970123	2.17887	167.069		0.989458	2.16645	189.726		1.06451	1.6436	332.287		1.13387	2.75534	273.287		1.16272	1.93366	370.872		1.325	3.0099	106.197		0.878784	3.16771	274.068		0.883792	1.91298	149.193		0.915426	1.22196
1.41978	1.72444	271.316		1.40144	4.03859	371.668		0.945294	1.41954	268.487		0.94402	1.25759	217.851		0.970085	1.94572	190.094		0.990555	1.90041	188.274		1.06496	1.68651	381.769		1.13462	2.87152	249.266		1.16748	1.87629	372.169		1.32356	3.05954	130.177		0.878119	3.19287	225.285		0.884745	1.68195	174.418		0.916381	1.19089
1.41802	1.9577	294.68		1.39704	3.82651	321.941		0.945572	1.18444	294.205		0.944123	1.63205	192.833		0.970672	1.92571	214.93		0.989495	1.86197	239.708		1.06355	1.87798	380.82		1.13525	2.65237	298.623		1.16594	1.73218	395.688		1.32695	2.95796	105.621		0.878471	3.07807	250.194		0.883681	1.70246	148.645		0.914795	1.17688
1.41848	1.72894	219.976		1.40156	3.96482	372.976		0.945526	1.17762	267.617		0.943909	1.23653	142.755		0.970859	2.33149	189.29		0.988869	1.81118	190.209		1.06285	1.86853	281.275		0.354126	2.27316	324.432		1.16832	1.86987	270.749		1.32823	2.98353	104.666		0.879057	3.21452	249.705		0.88357	1.77975	198.958		0.91537	1.2374
1.41832	1.59653	244.525		1.39375	3.68041	373.355		0.945918	1.13371	268.095		0.943955	1.29096	192.817		0.970337	2.08198	165.233		0.990051	1.72937	237.345		1.06381	1.79538	357.44		0.32744	2.55695	299.235		1.16634	2.04125	372.422		1.32532	3.23353	106.439		0.87893	2.48643	223.646		0.883981	1.93663	224.419		0.915126	1.27657
1.42019	1.55467	270.704		1.39571	3.74101	371.564		0.945639	0.981137	218.157		0.943564	1.48594	142.859		0.970422	1.92919	189.866		0.989137	1.89006	189.306		1.06486	1.77037	280.632		1.1334	2.66878	323.893		1.16835	1.50073	247.076		1.32736	2.99796	105.111		0.877934	3.15481	249.705		0.883798	1.83318	199.426		0.915388	1.49027
1.41772	1.7714	220.649		1.39121	3.95416	371.883		0.94532	1.21192	268.521		0.941964	1.41752	243.262		0.970365	2.30924	164.471		0.990729	1.75572	163.167		1.06337	1.8013	331.73		1.13339	2.64407	274.354		1.16535	1.91582	371.727		1.32523	3.06407	105.772		0.878239	3.15147	274.784		0.883888	1.88469	174.596		0.915126	1.30238
1.41767	1.86555	295.883		1.39383	3.80534	372.637		0.94549	1.14148	244.194		0.943996	1.56658	218.319		0.970243	1.83264	164.073		0.989958	1.90732	189.422		1.06492	1.48393	357.374		1.13362	2.78268	273.061		1.1671	2.16181	372.369		1.32803	3.1201	104.524		0.87872	3.17759	249.535		0.883863	1.96612	174.745		0.915495	1.19895
1.40791	1.6731	296.081		1.39274	3.74114	397.86		0.945604	1.04899	242.721		0.94296	1.57186	193.319		0.970344	2.13046	189.008		0.989317	1.81076	214.468		1.06487	1.98739	331.437		1.13633	2.86429	273.359		1.45825	2.02547	391.277		1.32853	3.19944	81.48		0.878296	3.22269	223.841		0.883444	1.76743	174.872		0.915509	1.28545
1.41894	1.76311	294.961		1.39601	4.10526	372.115		0.945397	0.848363	243.124		0.944255	1.2917	244.355		0.970028	2.05864	165.577		0.989644	1.83836	215.19		1.06276	1.53589	330.595		1.13208	2.54858	274.423		1.23904	1.87643	388.259		1.32814	2.97918	105.967		0.878508	3.50327	248.515		0.88473	1.60567	150.412		0.915131	1.21867
1.41844	1.56964	271.185		1.39623	4.17511	347.041		0.944718	1.13565	268.701		0.943575	1.36497	244.122		0.970927	1.82644	163.653		0.990169	1.54393	261.514		1.06441	1.94562	356.843		1.13465	2.39678	247.928		1.16612	1.59349	346.998		1.32895	2.99812	105.829		0.87794	3.16942	250.018		0.883477	1.99762	149.667		0.914748	1.11054
1.4217	1.40248	296.47		1.39845	3.69187	246.835		0.946155	1.07273	292.989		0.943704	1.77418	217.554		0.971107	2.27507	164.577		0.989902	1.86091	165.343		1.06447	1.7743	331.427		1.13333	2.6401	249.327		1.17758	1.94974	344.873		1.32758	3.23121	104.869		0.878525	3.00325	250.075		0.883789	1.75543	175.215		0.916182	1.12998
1.41847	1.89824	269.95		1.39764	3.80712	223.349		0.945607	1.07526	242.839		0.943553	1.4614	167.815		0.971126	2.14265	188.593		0.989856	2.15477	215.444		1.06629	1.71839	305.962		1.13403	2.52903	222.863		1.16179	2.03005	372.293		1.33027	2.78599	128.304		0.877761	2.85374	249.545		0.8827	1.8032	200.437		0.914715	1.30688
1.41813	1.57105	219.65		1.39566	3.74566	346.793		0.946026	1.37583	293.224		0.943661	1.40428	168.276		0.970983	2.06992	214.305		0.989584	1.7472	213.586		1.06516	1.78867	355.649		0.34342	2.60154	297.972		1.17646	2.18993	345.489		1.33074	2.92216	128.037		0.878497	2.9971	249.787		0.883682	1.55113	124.749		0.915767	1.30352
1.42018	1.66318	269.755		1.39681	3.77468	397.039		0.945853	1.28913	268.211		0.94419	1.37753	243.639		0.970654	1.9852	190.347		0.98928	1.99646	189.012		1.06518	1.44884	206.471		1.13523	2.36912	323.254		1.17963	1.67685	345.039		1.3257	2.99712	106.283		0.8786	2.98556	249.281		0.883924	1.64787	175.054		0.915425	1.34899
1.41521	1.83502	221.337		1.39503	3.86471	273.351		0.945681	1.17291	243.352		0.944376	1.18082	168.415		0.971402	1.74777	189.93		0.989941	1.89002	189.724		1.06473	1.87247	307.319		1.13462	2.52414	324.197		1.17412	2.17967	345.417		1.32562	3.01436	104.509		0.878752	3.13215	273.702		0.883112	1.71477	175.131		0.915343	1.09016
1.41877	1.51109	320.42		1.39739	4.04558	397.399		0.945908	1.11946	268.675		0.944286	1.54915	168.034		0.971096	1.98585	190.278		0.991578	1.87207	212.793		1.06553	1.61503	306.574		1.1331	2.50565	273.477		1.18224	1.92159	345.299		1.32638	2.95215	104.979		0.878538	3.3904	249.952		0.88436	1.71476	174.017		0.915083	0.866899
1.42051	1.89539	271.175		1.40218	3.90754	348.028		0.946483	1.2756	268.741		0.944254	1.32813	192.732		0.970404	1.98644	189.186		0.986505	1.99107	215.226		1.06493	1.75513	332.065		1.13481	2.2588	274.291		1.17777	2.05811	370.06		1.32798	3.09151	129.577		0.878238	3.50123	249.414		0.883938	1.61438	173.632		0.91528	1.22966
1.41767	1.66847	321.117		1.39839	3.62365	297.683		0.944636	1.01043	293.268		0.943954	1.39321	217.531		0.970759	2.09427	188.757		0.986076	1.9416	214.702		1.06568	1.85871	356.125		1.13494	2.38573	298.517		1.1626	1.74822	347.291		1.32927	3.35806	129.613		0.878924	2.7526	224.185		0.884891	1.80459	198.686		0.915271	1.11404
1.41918	1.51194	269.635		1.39746	3.9027	247.341		0.946259	0.886997	267.638		0.944406	1.40906	217.567		0.971991	2.33606	215.042		0.990373	1.66048	212.643		1.06499	1.4676	381.449		1.13464	2.35463	322.648		1.17475	1.72102	344.685		1.32943	3.24687	130.346		0.878279	3.13174	250.255		0.883667	1.60977	174.784		0.915291	1.21429
1.41866	1.62147	170.184		1.3979	3.82632	347.865		0.946646	1.02739	244.394		0.944284	1.55547	169.176		0.97141	2.24681	215.089		0.990949	1.90455	187.257		1.06596	1.63071	332.456		1.1356	2.48243	224.132		1.16206	2.26453	370.933		1.33051	3.23213	128.912		0.878806	3.35879	249.972		0.885116	1.54894	175.127		0.915588	1.51267
1.42252	1.73978	246.353		1.40085	3.65768	347.927		0.946802	1.24771	218.724		0.944815	1.41684	193.865		0.971597	1.88962	188.627		0.991119	1.48589	188.304		1.06527	1.7947	332.492		1.13525	2.80939	299.491		1.17217	1.89016	343.877		1.33074	3.13008	128.388		0.878786	3.57975	274.157		0.883076	1.64286	149.015		0.915475	1.0276
1.42047	1.65018	295.884		1.40019	3.93179	247.085		0.946846	1.23075	292.92		0.944245	1.4249	143.089		0.971333	1.89924	164.052		0.9897	1.9823	189.193		1.06518	2.01515	331.246		1.13558	2.49092	298.211		1.16996	1.96422	345.709		1.32862	3.29521	129.66		0.878654	3.33125	225.344		0.881131	1.75358	174.968		0.915356	1.34698
1.39959	1.76165	272.485		1.40376	3.96017	371.893		0.947044	1.01999	269.106		0.944285	1.32162	167.844		0.970904	2.28505	189.694		0.990499	1.72152	237.502		1.06484	1.82512	332.021		1.13365	2.46574	248.618		1.17083	1.84035	293.75		1.32803	3.1113	131.02		0.878746	3.4479	249.739		0.884662	1.91713	174.002		0.915572	1.27097
1.42384	1.63016	269.67		1.40024	3.9562	347.066		0.946847	0.710063			0.944341	1.52715	192.545		0.971982	2.41796	188.786		0.989733	1.74205	263.986		1.06511	1.79449	356.197		1.13473	2.65233	248.795		1.19133	1.88341	267.921		1.32906	3.24089	131.01		0.878879	3.26083	248.984		0.885104	2.00474	175.238		0.915691	1.21045
1.4189	1.47867	270.986		1.40112	3.79117	346.882		0.945808	1.19326	244.199		0.944111	1.7225	194.235		0.972146	2.11046	188.849		0.990489	1.97765	212.243		1.06467	1.68829	332.115		1.13507	2.58894	298.277		1.18059	2.11237	368.584		1.33397	3.37325	127.941		0.878542	3.46148	225.101		0.883995	1.61857	149.047		0.915167	1.42366
1.42107	1.52182	245.994		1.39847	3.67931	297.734		0.946934	1.2073	269.396		0.945278	1.36216	219.124		0.972347	1.88817	213.651		0.991435	2.159	261.775		1.06624	1.81147	356.427		1.1349	2.38524	249.143		1.17125	2.21186	395.001		1.3311	3.20649	127.967		0.879133	2.78953	224.551		0.884379	1.65828	174.083		0.916124	1.2431
1.42552	1.5683	295.074		1.40073	3.87972	372.215		0.947321	1.33644	268.472		0.94495	1.21013	217.831		0.971922	2.35827	215.322		0.989655	1.73138	214.321		1.06546	1.89706	306.208		1.13722	2.95328	298.207		1.17466	2.0004	268.733		1.32836	3.20416	105.87		0.878221	3.37486	250.424		0.883997	1.90879	173.689		0.915858	1.49653
1.42145	1.75147	246.352		1.40084	3.73973	371.54		0.947043	1.31874	219.14		0.944597	1.36872	193.877		0.971565	1.92325	190.362		0.989521	1.82875	164.663		1.0666	1.65389	281.75		1.13582	2.55131	249.172		1.17013	2.35904	370.091		1.33132	3.14843	128.497		0.878648	3.33264	250.194		0.884616	1.55585	173.699		0.916154	1.27832
1.42212	1.60772	245.154		1.40475	3.82566	297.667		0.946716	1.31445	268.102		0.944946	1.52798	218.268		0.971636	2.13002	213.783		0.991761	1.52566	238.157		1.06577	1.58871	381.116		0.295673	2.58095	274.263		1.18431	1.78128	369.95		1.33338	3.11881	104.202		0.878696	2.86751	224.554		0.885769	1.57238	175.085		0.915879	1.43164
				1.40358	3.82167	246.971		0.946731	1.27442	269.368		0.945249	1.18927	169.341		0.971158	1.77394	164.151		0.990093	1.96147	188.394		1.0647	1.9541	331.361		1.13514	2.94123	274.369		1.1765	1.8227	394.637		1.32838	3.28709	129.786		0.879321	3.50385	248.836		0.885285	1.83369	200.286		0.916157	1.21536
								0.947208	1.25016	293.636		0.944448	1.55505	243.077		0.972827	2.13761	140.19		0.990723	1.64913	138.305		1.06634	1.82798	380.677		0.321852	2.39585	273.155		1.17601	1.83406	369.132		1.33066	3.04641	104.416		0.879175	3.12357	224.522		0.884446	1.57404	198.954		0.916461	1.40019
								0.946961	1.24071	269.437		0.943928	1.34143	192.637		0.971786	1.85912	164.179		0.99059	1.76933	237.589		1.06615	1.5173	382.304		1.13665	2.5728	298.018		1.16406	2.09324	371.125		1.33069	3.40314	103.781		0.879054	3.38672	250.347		0.884578	1.759	198.522		0.916034	1.26706
								0.946623	1.38464	243.491		0.945422	1.50509	117.687		0.971985	1.66786	189.504		0.986634	1.88501	188.977		1.06538	1.73362	332.163		1.13467	2.46192	248.549		1.18023	1.95216	294.067						0.879585	2.99447	274.301		0.885476	1.76111	174.979		0.915909	1.08043
								0.946274	1.28907	267.874		0.945818	1.29773	193.266		0.972549	2.08867	189.431		0.990953	1.7971	188.349		1.06611	1.85895	355.789		1.13671	2.82041	298.567		1.16973	1.88893	395.839						0.879349	3.27534	249.727		0.885086	1.71453	200.489		0.916107	1.20549
								0.947406	1.33051	292.564		0.945299	1.31937	193.462		0.972194	1.94084	138.879		0.98727	1.68797	139.41		1.06545	1.78305	355.693		1.13576	2.34818	248.145		1.166	1.88742	396.106						0.879221	2.93169	225.362		0.884441	1.78165	199.378		0.915981	1.32237
								0.947451	1.21899	293.191		0.945602	1.41903	219.129		0.97258	2.08596	188.635		0.992757	1.62497	213.131		1.06579	1.81969	281.247		1.13657	2.45035	198.5		1.16322	1.99071	371.107						0.879062	3.34524	249.154		0.884683	1.65813	173.986		0.916148	1.16076
								0.947575	1.35074	243.729		0.945874	1.79511	167.56		0.972421	1.83658	190.059		0.991775	1.65076	187.365		1.06643	1.59178	356.472		0.353689	2.60444	297.823		1.17662	2.15852	369.885						0.879046	3.40484	250.058		0.88479	1.73151	150.288		0.916557	1.52132
								0.947415	1.10065	269.126		0.945842	1.33193	192.722		0.972611	2.23802	189.656		0.990436	1.84228	212.604		1.0676	1.78541	331.02		1.13534	2.7664	273.643										0.879406	2.89245	249.049		0.884748	1.75372	174.505		0.915549	1.24189
								0.947844	1.10232	267.708		0.944544	1.32655	142.851		0.972286	1.80172	214.077		0.991519	1.71763	212.149		1.06662	1.81767	356.385														0.879629	3.22391	249.647		0.884393	1.92699	198.756		0.916761	1.2288
								0.947808	1.14538	242.861		0.945606	1.24456	169.31		0.973028	2.17038	188.845		0.992631	1.78633	162.647		1.06684	1.56887	305.761														0.879636	3.47917	250.007		0.885237	1.64384	175.369		0.916122	1.2596
								0.947337	1.00884	268.074		0.94598	1.23277	167.702		0.9723	1.78476	189.752		0.991224	1.53919	187.005		1.06676	2.09906	256.967														0.879511	3.38415	225.39		0.885047	1.81303	174.14		0.916626	1.70443
								0.947449	1.15125	243.745		0.945696	1.59637	217.724		0.972939	1.86073	139.398		0.991594	1.91175	187.764																		0.879537	3.22393	223.841		0.88499	1.83752	175.095		0.915553	1.10044
								0.947539	1.01824	244.293		0.945078	1.43913	243.035		0.972641	2.17745	188.512		0.990998	1.83108	163.193																		0.879889	3.79377	249.32		0.884352	1.77729	149.059		0.916293	1.32091
								0.947323	1.24971	242.747		0.946298	1.51887	168.925		0.972317	2.44783	214.875		0.991772	1.87606	237.206																		0.879925	2.85938	224.436		0.883659	1.92609	198.725		0.916759	1.37233
								0.947537	1.44233	268.419		0.945811	1.43555	168.671		0.973149	2.48948	214.69		0.991846	1.67813	212.428																		0.880018	3.32293	249.488		0.884678	1.57913	174.082		0.916713	1.24795
								0.94762	1.03235	268.897		0.945564	1.3109	118.873		0.973248	2.16189	165.441		0.991455	1.87001	187.574																		0.879695	3.43332	249.471		0.885414	1.75953	150.39		0.91688	1.33689
								0.947648	1.20649	244.268		0.945701	1.31363	219.266																										0.879133	2.69898	224.776		0.885024	1.87217	173.961		0.915345	1.41461
								0.947771	1.12601	267.598		0.946238	1.1287	167.573																										0.879723	3.20367	248.654		0.884626	1.7712	199.969		0.914948	1.16029
												0.9456	1.2076	219.335																										0.87959	3.07639	248.963		0.885726	1.74474	199.335		0.91741	0.944675
																																								0.879434	3.44525	249.36		0.885042	1.86643	174.625		0.915777	1.34076
																																								0.880127	3.06153	249.937		0.885935	1.57011	173.575
																																								0.880064	3.41364	224.79		0.885534	1.79266	198.604
[truncated: 106 more columns]

## Sheet: Supplemental figure 1F
Baseline
Well Averages	A1	A2	A3	A4	A5	A6	A7	A8	B1	B2	B3	B4	B5	B6	B7	B8	C1	C2	C3	C4	C5	C6	C7	C8	D1	D2	D3	D4	D5	D6	D7	D8	E1	E2	E3	E4	E5	E6	E7	E8	F1	F2	F3	F4	F5	F6	F7	F8
Treatment/ID	VEH [0.1 %]	VEH [0.1 %]	COBI [0.1 µM]	COBI [0.3 µM]	COBI [1 µM]	COBI [3 µM]	COBI [10 µM]	COBI [30 µM]	VEH [0.1 %]	VEH [0.1 %]	COBI [0.1 µM]	COBI [0.3 µM]	COBI [1 µM]	COBI [3 µM]	COBI [10 µM]	COBI [30 µM]	VEH [0.1 %]	VEH [0.1 %]	COBI [0.1 µM]	COBI [0.3 µM]	COBI [1 µM]	COBI [3 µM]	COBI [10 µM]	COBI [30 µM]	MOX [1 µM]	MOX [1 µM]	COBI [0.1 µM]	COBI [0.3 µM]	COBI [1 µM]	COBI [3 µM]	COBI [10 µM]	COBI [30 µM]	MOX [1 µM]	MOX [1 µM]	COBI [0.1 µM]	COBI [0.3 µM]	COBI [1 µM]	COBI [3 µM]	COBI [10 µM]	COBI [30 µM]	MOX [1 µM]	MOX [1 µM]	COBI [0.1 µM]	COBI [0.3 µM]	COBI [1 µM]	COBI [3 µM]	COBI [10 µM]	COBI [30 µM]
A1 34				A2 23				A3 32				A4 21				A5 22				A6 23				A7 32				A8 33				B1 33				B2 34				B3 22				B4 22				B5 21
Beat Period (s)	Beat Amplitude (%)	Excitation-Contraction Delay (ms)		Beat Period (s)	Beat Amplitude (%)	Excitation-Contraction Delay (ms)		Beat Period (s)	Beat Amplitude (%)	Excitation-Contraction Delay (ms)		Beat Period (s)	Beat Amplitude (%)	Excitation-Contraction Delay (ms)		Beat Period (s)	Beat Amplitude (%)	Excitation-Contraction Delay (ms)		Beat Period (s)	Beat Amplitude (%)	Excitation-Contraction Delay (ms)		Beat Period (s)	Beat Amplitude (%)	Excitation-Contraction Delay (ms)		Beat Period (s)	Beat Amplitude (%)	Excitation-Contraction Delay (ms)		Beat Period (s)	Beat Amplitude (%)	Excitation-Contraction Delay (ms)		Beat Period (s)	Beat Amplitude (%)	Excitation-Contraction Delay (ms)		Beat Period (s)	Beat Amplitude (%)	Excitation-Contraction Delay (ms)		Beat Period (s)	Beat Amplitude (%)	Excitation-Contraction Delay (ms)		Beat Period (s)	Beat Amplitude (%)
1.44463	2.55523	167.761		0.877834	1.36193	149.641		0.871605	2.11619	248.591			2.34026	211.372		1.18998	2.99559	219.535		0.898219	2.66589	222.093		1.16848	1.64138	170.683		1.16545	14.1027	221.789		1.26045	2.80236	261.142		1.21194	1.92744	254.04		0.944437	2.62487	119.009		0.952107	2.55239	242.052		1.21203	4.05155
1.44358	2.46979	169.112		0.87613	1.47317	249.815		0.869907	2.47197	201.605		1.22278	2.64614	264.967		1.18836	3.00888	219.546		0.898487	2.86123	246.886		1.17051	1.45724	145.149		1.16538	14.1029	222.267		1.25699	2.85645	310.635		1.21288	2.0812	265.097		0.943808	2.73041	143.616		0.951057	2.35055	241.941		1.21124	4.07003
1.44429	2.65671	267.568		0.877284	1.46916	224.639		0.864602	2.29498	251.745		1.22452	2.41372	241.071		1.18864	3.13009	194.195		0.898181	2.77656	248.348		1.16989	1.13563	171.767		1.16284	14.1548	247.4		1.26294	2.73183	286.666		1.21351	2.09357	266.226		0.944707	2.72772	168.752		0.951707	2.22253	265.883		1.21092	4.02329
1.43963	2.63553	194.282		0.877916	1.25212	200.327		0.869352	2.51991	227.498		1.22372	2.39459	290.363		1.18964	3.18002	218.549		0.899488	2.76545	223.225		1.17197	1.36149	119.843		1.16105	13.9526	246.975		1.26504	2.67578	310.758		1.21618	1.76051	264.722		0.943198	2.90434	118.049		0.951664	2.28223	216.171		1.21235	4.23162
1.44096	2.51125	217.597		0.876473	1.39773	200.42		0.869021	2.22671	251.165		1.22468	2.64886	240.637		1.18906	3.13484	218.902		0.900373	2.94449	246.706		1.17019	1.15652	170.007		1.16536	14.1786	222.322		1.26066	2.75216	261.717		1.21	1.83125	289.543		0.9434	2.83095	118.757		0.951528	2.35056	216.509		1.21191	4.18498
1.44404	2.42983	193.655		0.877031	1.25085	249.93		0.870926	2.15162	250.044		1.22607	2.68309	290.186		1.19164	3.16106	192.848		0.898709	2.64298	248.351		1.17151	1.21519	144.561		1.1635	14.0726	221.482		1.2636	2.70939	311.018		1.21424	2.01126	239.526		0.944839	2.8209	144.176		0.951318	2.48158	266.978		1.21111	3.90951
1.44258	2.43178	193.65		0.878011	1.25866	248.882		0.871527	2.13814	199.705		1.22743	2.42072	290.164		1.19091	3.18789	218.206		0.898529	2.64812	197.652		1.17089	1.54185	145.219		1.16272	13.8915	246.556		1.26179	2.664	261.424		1.21083	2.06333	291.3		0.944274	2.44222	118.522		0.952139	2.12612	265.667		1.21153	4.2587
1.43881	2.57279	242.99		0.876558	1.50931	198.99		0.869297	2.20724	302.413		1.22731	2.31233	190.534		1.1881	3.07	169.285		0.899757	2.60585	247.134		1.16928	1.65687	121.363		1.1632	14.0243	246.885		1.2646	3.01681	286.659		1.21048	1.90376	265.467		0.944993	2.87227	143.285		0.949967	2.56552	242.519		1.21037	4.18882
1.44504	2.535	244.099		0.875801	1.37542	275.441		0.867244	2.2699	251.326		1.22525	2.45678	241.385		1.1887	3.01994	244.191		0.89835	2.72023	247.368		1.17091	1.26619	119.915		1.16341	14.1971	246.868		1.26189	2.69581	286.065		1.2132	1.96396	239.982		0.944442	2.82222	119.303		0.953552	2.45435	240.55		1.21059	4.25651
1.43976	2.51903	268.129		0.877771	1.52339	248.569		0.872442	2.13018	199.969		1.22572	2.31456	265.083		1.18942	2.85209	220.479		0.897973	2.60498	197.02		1.17354	1.42766	144.081		1.16476	13.9928	247.067		1.26069	2.72836	286.135		1.21437	2.20687	265.78		0.94344	2.86563	143.642		0.951914	2.52768	241.002		1.21075	4.26117
1.44418	2.49921	243.374		0.876804	1.07802	223.75		0.872329	2.15669	174.457		1.22534	2.47259	290.459		1.18622	3.18484	194.061		0.898011	2.9139	222.027		1.17034	1.41196	169.636		1.16659	14.0861	246.325		1.26199	2.66717	237.469		1.21477	2.1612	265.42		0.945303	2.66344	142.533		0.954465	2.2735	266.069		1.20763	4.25128
1.4408	2.79556	243.199		0.877034	1.43396	199.914		0.86866	2.30218	151.283		1.22611	2.39314	265.926		1.18864	3.03914	193.841		0.899957	2.73966	222.035		1.14749	1.57032	123.226		1.16602	14.1792	247.301		1.2594	2.77845	287.488		1.21454	2.05788	239.642		0.944375	2.79334	143.152		0.952647	2.50134	215.593		1.21079	4.53495
1.44356	2.64395	244.316		0.877786	1.32101	223.94		0.873102	2.24246	248.532		1.22707	2.56939	240.817		1.19074	3.03681	193.196		0.900399	2.62827	222.091		1.17458	1.4353	144.911		1.1668	13.9848	247.182		1.26613	2.55362	236.095		1.21361	2.11504	316.105		0.945543	2.66207	117.735		0.951581	2.55227	266.953		1.2093	4.46213
1.43945	2.66845	217.894		0.876801	1.17848	199.172		0.868636	2.14392	201.545		1.22517	2.56838	264.728		1.18407	3.00308	219.477		0.897835	2.6913	221.662		1.16969	1.5392	120.988		1.16536	14.4636	222.164		1.26209	2.61978	285.955		1.21294	1.96769	241.491		0.944844	2.85393	143.284		0.951831	2.40135	267.391		1.21131	4.18134
1.44371	2.76261	193.439		0.876336	1.18406	225.37		0.872569	2.27816	248.809		1.2252	2.51709	240.631		1.18999	2.88533	219.389		0.900711	2.77354	196.835		1.16982	1.49811	121.466		1.1664	14.047	247.366		1.26299	2.6373	285.894		1.21093	2.20075	315.554		0.944387	2.68696	144.391		0.950345	2.41221	290.555		1.21275	4.53378
1.44447	2.67386	218.642		0.878195	1.29513	150.062		0.86914	2.321	227.113		1.22752	2.76029	214.523		1.18889	2.76105	219.397		0.898864	2.8213	198.107		1.17141	1.26131	94.685		1.16803	14.2324	221.31		1.26646	2.92079	261.866		1.21063	2.03396	264.621		0.94389	2.64585	143.916		0.950953	2.59273	242.196		1.21217	4.4296
1.43903	2.55101	268.234		0.8782	1.15273	274.808		0.868837	2.12405	252.174		1.22674	2.48321	289.905		1.18874	3.2387	218.512		0.898819	2.92813	197.254		1.17074	1.56069	145.359		1.16948	14.1746	221.231		1.26409	2.66151	236.388		1.2133	1.94232	290.993		0.943743	2.73813	119.211		0.950839	2.69456	241.263		1.21323	4.11391
1.44481	2.52309	194.138		0.878503	1.10881	249.593		0.869806	2.32954	226.381		1.22632	2.62471	216.084		1.18967	2.81	169.786		0.89922	2.91005	223.465		1.15725	1.52198	221.651		1.16818	14.2771	246.75		1.26309	2.71587	236.35		1.21485	1.85983	264.698		0.946943	2.90219	119.382		0.950738	2.44869	242.4		1.21359	4.10715
1.43837	2.50844	218.427		0.876812	1.42318	274.167		0.872005	2.29268	275.445		1.22684	2.5298	190.835		1.18712	2.90863	195.103		0.898621	2.97091	222.229		1.1605	1.57346	121.967		1.16643	14.1987	221.673		1.2601	2.56556	312.237		1.21111	1.88418	265.848		0.945403	3.03115	117.941		0.95237	2.45521	216.665		1.21155	4.20413
1.44066	2.77796	218.056		0.878552	1.39853	225.24		0.866864	2.35545	250.542		1.22745	2.63805	239.679		1.18656	3.14487	243.972		0.89929	2.76924	196.589		1.16263	1.53597	146.55		1.17044	14.2011	219.249		1.26292	2.74499	287.113		1.21228	1.83541	314.73		0.943324	2.74232	168.314		0.953197	2.44134	241.306		1.21265	4.14242
1.44563	2.52082	219.407		0.877694	1.17504	249.735		0.871204	2.35746	174.658		1.22687	2.63966	240.34		1.19054	2.93928	168.422		0.899425	2.8367	247.284		1.16382	1.6118	120.867		1.17095	14.2069	243.651		1.26432	2.66615	261.208		1.213	2.10627	291.449		0.948694	2.70166	117.86		0.952489	2.42754	267.109		1.21362	4.26788
1.44384	2.65606	217.798		0.878471	1.29357	250.064		0.87229	2.33046	225.366		1.2294	2.6035	191.421		1.18643	3.25739	219.883		0.900153	2.70763	197.895		1.1598	1.54543	146.011		1.16984	14.2673	221.852		1.26743	2.72199	285.879		1.21138	2.02247	290.455		0.946251	3.05769	143.818		0.951223	2.34817	266.628		1.21547	4.36313
1.44401	2.46584	192.938		0.878019	1.3623	224.655		0.869459	2.57455	202.119		1.22394	2.7458	265.095		1.18825	3.02485	219.463		0.899525	2.83014	247.725		1.16218	1.52128	171.242		1.16974	14.0392	221.938		1.26347	2.74985	236.487		1.21475	1.78407	316.077		0.945188	2.77366	118.269		0.949526	2.63392	244.376		1.21218	4.31287
1.44306	2.62419	217.905		0.877515	1.28736	199.615		0.875503	2.4757	273.61		1.23284	2.56467	262.848		1.19058	2.78961	217.212		0.899401	2.69653	273.222		1.16512	1.28915	146.128		1.16968	14.1197	247.297		1.26719	2.694	361.981		1.21335	1.86888	265.333		0.946293	2.7879	119.307		0.952377	2.4623	265.869		1.21492	4.23283
1.44208	2.58144	218.748		0.878076	1.34927	175.135		0.871031	2.66851	249.091		1.22778	2.42435	214.7		1.19182	3.03887	191.619		0.8984	2.60379	246.847		1.16323	1.57517	121.93		1.16743	14.2554	245.751		1.26417	2.57244	285.83		1.21335	1.92705	265.974		0.948012	2.84076	93.786		0.951331	2.43879	217.486		1.21099	4.17084
1.43017	2.72328	218.589		0.878069	1.33844	224.952		0.871162	2.34352	224.831		1.22726	2.5966	289.598		1.18795	3.03441	168.815		0.898227	2.69282	273.408		1.16679	1.69182	120.771		1.16675	13.9449	221.295		1.26328	2.68013	285.661		1.21423	1.91714	214.625		0.944692	2.73188	143.306		0.950909	2.46763	241.169		1.21355	4.25487
1.43637	2.31108	242.622		0.878442	1.12045	249.98		0.872742	2.29459	250.049		1.22768	2.57347	290.048		1.19072	3.21557	216.852		0.897956	2.62379	248.183		1.16657	1.40555	146.999		1.16997	14.1055	222.466		1.2649	2.60029	261.366		1.21474	2.03259	291.384		0.945231	2.69508	118.557		0.952123	2.26124	242.235		1.21299	4.24679
1.43353	2.67696	267.538		0.877713	1.09499	174.524		0.871033	2.48618	225.226		1.22727	2.49131	265.457		1.19023	3.07654	193.128		0.899751	2.98962	248.236		1.17023	1.70682	144.402		1.16806	14.0651	220.572		1.26237	2.60819	312.451		1.2152	2.03758	290.65		0.944547	2.83505	168.928		0.951447	2.34283	242.139		1.21017	4.07912
1.43561	2.57963	243.223		0.877992	1.24033	174.77		0.875038	2.3388	275.226		1.2269	2.59511	241.195		1.18938	3.07549	194.914		0.898227	2.77191	246.505		1.17172	1.30874	169.297		1.16923	14.0477	222.422		1.26547	2.79637	312.102		1.21232	1.91878	241.453		0.947017	2.63145	168.773		0.951387	2.51929	265.68		1.21282	4.39353
1.4359	2.56791	218.572		0.878234	1.15882	200.136		0.871245	2.52347	225.11		1.22636	2.49269	290.271		1.18955	3.05383	218.526		0.89851	2.93196	223.27		1.16521	1.41672	121.739		1.16865	14.103	271.166		1.26178	2.60075	285.616		1.21409	1.9937	266.137		0.948	2.59229	119.258		0.951502	2.43606	241.285		1.21164	4.5149
1.43614	2.51432	219.16		0.877923	1.47117	275.005		0.87184	2.3364	223.509		1.22629	2.54927	290.2		1.18957	2.96747	168.979		0.898234	2.6766	247.774		1.17202	1.25397	120.278		1.16822	14.0147	245.547		1.26341	2.46812	260.858		1.2136	2.01094	266.039		0.947216	2.73239	144.207		0.951672	2.37751	241.792		1.21178	4.26213
1.43104	2.40917	244.011		0.877796	1.32848	224.917		0.871084	2.15353	249.137		1.22693	2.5688	214.932		1.18595	3.19569	219.398		0.898219	2.86088	247.494		1.16888	1.56702	147.445		1.16903	13.8639	247.438		1.2619	2.63373	311.428		1.21646	1.7686	316.439		0.948922	2.8079	142.979		0.951587	2.40356	242.118		1.21316	4.39374
1.44016	2.49901	267.915		0.878403	1.32338	173.638		0.870049	2.19378	250.102		1.22629	2.56668	240.938		1.06333	3.10987	231.465		0.899771	2.71722	222.283		1.16976	1.15016	146.38		1.16847	14.0423	221.27		1.2617	2.58874	286.561		1.21356	2.08858	290.982		0.947485	2.71929	118.98		0.951683	2.27079	265.523		1.21361	4.16893
1.43777	2.48366	167.639		0.877819	1.05106	225.063		0.874755	2.37773	199.932		1.2271	2.55819	290.504		1.10085	3.01508	203.377		0.900549	2.54634	247.504		1.18128	1.35015	169.741		1.16982	14.1517	220.886		1.26373	2.6026	311.826		1.21117	1.97284	241.432		0.94972	2.89586	142.743		0.951853	2.27343	215.844		1.21534	4.13648
1.43838	2.67206	219.427		0.876801	1.1794	225.096		0.8724	2.4732	224.209		1.22538	2.61439	241.474		1.12319	3.18192	200.31		0.9001	2.65119	246.952		1.16556	1.30966	120.53		1.16995	14.0114	244.184		1.26633	2.70996	262.101		1.21539	2.18704	290.256		0.949133	2.58584	118.012		0.952054	2.45821	241.004		1.21157	4.26429
1.4359	2.69749	269.47		0.87713	1.12808	274.35		0.870098	2.17647	273.637		1.22012	2.56678	165.236		1.1345	3.37476	199.092		0.899652	2.51045	246.867		1.17194	1.51811	168.737		1.17016	14.0204	219.12		1.26567	2.68042	286.793		1.21402	1.96911	240.87		0.947684	2.83761	143.612		0.951718	2.39593	240.942		1.21485	4.15299
1.43819	2.35265	169.271		0.877116	1.09267	199.871		0.870745	2.22827	200.436		1.23081	2.67518	263.879		1.14115	3.22883	198.561		0.900245	2.80072	222.207		1.16809	1.33459	145.968		1.16885	13.9082	220.986		1.2668	2.73326	262.139		1.21561	1.85671	290.844		0.946851	2.7496	119.174		0.951922	2.50105	241.21		1.21251	4.35027
				0.877815	1.07633	149.034		0.871413	2.38046	249.021		1.2255	2.546	241.193		1.15501	3.15244	222.35		0.900052	2.89504	221.96		1.16229	1.29225	170.709		1.17113	14.166	245.178		1.26698	2.77359	261.326		1.21282	2.05602	291.243		0.949478	2.8187	116.787		0.952053	2.41739	241.305		1.21283	4.20281
				0.877785	1.46341	249.21		0.871736	2.47694	224.631		1.2243	2.52067	239.709		1.16372	3.23517	221.35		0.900077	3.03283	221.932		1.16667	1.22569	122.356		1.16944	14.0057	246.051		1.26464	2.70187	312.32		1.21565	2.13388	290.404		0.947215	2.73998	143.598		0.95112	2.55578	241.24		1.21262	4.20037
				0.878601	1.32167	224.477		0.872764	2.15239	249.903		1.22523	2.64329	216.474		1.17988	3.1939	194.723		0.89934	2.70759	196.835		1.16414	1.2747	121.884		1.1706	13.8958	244.544		1.26494	2.74908	286.716		1.21516	2.04108	290.758		0.947834	2.84568	143.084		0.951092	2.32628	242.124		1.21396	4.10556
				0.877953	1.17036	198.63		0.872386	2.51567	199.124		1.2276	2.57394	240.268		1.18442	2.96026	219.803		0.900244	2.51588	197.508		1.16401	1.53928	146.617		1.16948	13.815	220.88		1.26684	2.5881	210.782		1.21539	2.073	314.592		0.945761	2.74471	142.512		0.949511	2.36414	268.018		1.21375	4.26444
				0.87834	1.10419	273.878		0.871929	2.17642	223.696		1.22677	2.56314	265.665		1.18314	2.97612	219.398		0.90001	2.64642	247.24		1.16699	1.08967	121.607		1.16965	14.083	221.405		1.26573	2.88309	311.932		1.21358	1.9388	290.202		0.94349	2.90532	118.448		0.950195	2.64139	266.527		1.21383	4.23102
				0.877258	1.28489	225.433		0.8719	2.25354	224.424		1.22714	2.54119	239.817		1.19296	3.1149	193.268		0.901338	2.51374	222.249		1.15802	1.30726	120.554		1.16784	14.1371	221.71						1.21243	1.96462	215.623		0.943905	2.83845	169.164		0.952412	2.32867	266.327		1.2129	4.37898
				0.877344	1.50368	249.055		0.870847	2.39515	250.847		1.22906	2.61013	290.81		1.19011	3.21669	217.309		0.901052	2.82452	247.875		1.15956	1.37803	120.759		1.16874	13.997	246.944						1.21461	2.32948	290.198		0.949086	2.94752	119.282		0.950828	2.42485	240.908		1.21314	4.2376
				0.878579	1.40014	249.635		0.873022	2.2209	248.917						1.19296	3.03527	192.191		0.899646	2.7087	246.84		1.15692	1.13675	121.256		1.16877	13.9407	221.257						1.21297	1.88566	264.581		0.949271	2.84903	144.489		0.951855	2.3182	267.087
				0.877935	1.16742	223.936		0.872536	2.49319	249.943										0.899218	2.92484	222.203		1.15724	1.50321	122.222		1.17024	13.8545	245.425										0.945699	2.7445	143.332		0.951946	2.32145	267.222
				0.87886	1.5429	249.035		0.872313	2.34642	224.406										0.900205	2.83021	222.996																		0.942621	2.66999	118.876		0.951343	2.258	242.293
				0.878995	1.4843	200.42		0.873285	2.241	249.083										0.902024	2.89986	197.797																		0.943705	2.59966	118.585		0.95207	2.2362	265.949
				0.87865	1.22781	274.225		0.873266	2.29591	274.827										0.901204	2.73012	272.765																		0.946986	2.7294	118.871		0.951695	2.28556	240.865
				0.880278	1.20734	198.587		0.872819	2.37874	273.555										0.901607	2.6257	221.532																		0.938569	2.87326	142.711		0.951848	2.27004	216.171
				0.879427	1.40797	275.161		0.873012	2.29769	249.725										0.900926	2.83011	221.955																		0.944489	2.61502	144.213		0.950932	2.24152	241.331
				0.878571	1.25334	198.762		0.874163	2.30697	223.765										0.901409	2.69733	173.018																		0.949586	2.76343	91.766		0.949947	2.17403	244.387
				0.878982	1.09199	200.223		0.872997	2.44183	223.568										0.901194	2.84577	221.616																		0.946711	2.8818	142.739		0.952025	2.46146	217.455
				0.875359	1.30073	199.308		0.87316	2.38839	249.566										0.90176	2.78607	222.419																		0.94606	2.73878	143.1		0.952335	2.50256	267.421
				0.877508	1.38928	199.86		0.873402	2.33923	275.35										0.899758	2.66708	247.675																		0.947286	2.80191	117.943		0.951451	2.27597	242.084
				0.880707	1.43485	250.311		0.87499	2.41791	173.937										0.902656	2.67763	272.899																		0.947256	2.77207	143.818		0.951689	2.38089	265.626
				0.879018	1.43052	249.7		0.874401	2.32574	200.008										0.901959	2.88088	222.23																		0.94645	2.78841	142.618
				0.876491	1.28446	298.606		0.873964	2.40792	274.619										0.903041	2.75814	272.287
				0.87666	1.44403	275.215		0.87406	2.20417	249.629										0.901528	2.95941	248.225
				0.877425	1.41438	224.58		0.874841	2.2226	224.597
				0.876952	1.17003	200.117		0.874376	2.29219	248.742
Drug
Well Averages	A1	A2	A3	A4	A5	A6	A7	A8	B1	B2	B3	B4	B5	B6	B7	B8	C1	C2	C3	C4	C5	C6	C7	C8	D1	D2	D3	D4	D5	D6	D7	D8	E1	E2	E3	E4	E5	E6	E7	E8	F1	F2	F3	F4	F5	F6	F7	F8
Treatment/ID	VEH [0.1 %]	VEH [0.1 %]	COBI [0.1 µM]	COBI [0.3 µM]	COBI [1 µM]	COBI [3 µM]	COBI [10 µM]	COBI [30 µM]	VEH [0.1 %]	VEH [0.1 %]	COBI [0.1 µM]	COBI [0.3 µM]	COBI [1 µM]	COBI [3 µM]	COBI [10 µM]	COBI [30 µM]	VEH [0.1 %]	VEH [0.1 %]	COBI [0.1 µM]	COBI [0.3 µM]	COBI [1 µM]	COBI [3 µM]	COBI [10 µM]	COBI [30 µM]	MOX [1 µM]	MOX [1 µM]	COBI [0.1 µM]	COBI [0.3 µM]	COBI [1 µM]	COBI [3 µM]	COBI [10 µM]	COBI [30 µM]	MOX [1 µM]	MOX [1 µM]	COBI [0.1 µM]	COBI [0.3 µM]	COBI [1 µM]	COBI [3 µM]	COBI [10 µM]	COBI [30 µM]	MOX [1 µM]	MOX [1 µM]	COBI [0.1 µM]	COBI [0.3 µM]	COBI [1 µM]	COBI [3 µM]	COBI [10 µM]	COBI [30 µM]
A1 44				A2 32				A3 32				A4 21				A5 12				A6 31				A7 33				A8 41				B1 42				B2 23				B3 22				B4 22				B5 23
Beat Period (s)	Beat Amplitude (%)	Excitation-Contraction Delay (ms)		Beat Period (s)	Beat Amplitude (%)	Excitation-Contraction Delay (ms)		Beat Period (s)	Beat Amplitude (%)	Excitation-Contraction Delay (ms)		Beat Period (s)	Beat Amplitude (%)	Excitation-Contraction Delay (ms)		Beat Period (s)	Beat Amplitude (%)	Excitation-Contraction Delay (ms)		Beat Period (s)	Beat Amplitude (%)	Excitation-Contraction Delay (ms)		Beat Period (s)	Beat Amplitude (%)	Excitation-Contraction Delay (ms)		Beat Period (s)	Beat Amplitude (%)	Excitation-Contraction Delay (ms)	Excitation-Contraction Delay (ms)	Beat Period (s)	Beat Amplitude (%)	Excitation-Contraction Delay (ms)		Beat Period (s)	Beat Amplitude (%)	Excitation-Contraction Delay (ms)		Beat Period (s)	Beat Amplitude (%)	Excitation-Contraction Delay (ms)		Beat Period (s)	Beat Amplitude (%)	Excitation-Contraction Delay (ms)		Beat Period (s)	Beat Amplitude (%)
1.52188	2.61451	284.776		1.34135	4.63476	170.458		1.4133	3.07843	270.821		1.31465	2.41945	329.751		1.11842	2.34896	325.311		1.20156	3.31405	316.524		0.932558	0.848691			0.269979	1.31997	121.948		1.32965	3.62618	205.101		1.29201	4.2888	358.385		1.0588	3.19342	156.773		1.23853	2.20718	234.686		1.27257	5.76494
1.526	2.68938	334.766		1.3439	4.41809	228.109		1.41651	2.77383	194.536		1.31455	2.50515	331.129		1.11796	2.52573	324.864		1.19988	3.14176	316.907		0.931468	0.821158			0.295705	1.83101	146.214		1.32858	3.28588	255.354		1.28999	4.4677	358.386		1.05506	3.53488	156.362		1.23971	2.36237	238.144		1.27374	5.61621
1.52634	2.63479	334.692		1.34815	4.46915	228.216		1.41578	3.05007	271.054		1.31496	2.76094	330.46		1.11889	2.42472	349.924		1.20035	3.1963	342.02		0.932021	0.928456	243.937		0.268171	1.74786	120.094		1.32489	3.31936	254.893		1.29128	4.62944	333.386		1.05963	3.4782	131.341		1.23272	2.43537	288.43		1.27314	5.61184
1.52151	2.85277	309.56		1.34721	4.16462	203.098		1.41039	2.9513	271.026		1.31351	2.30553	279.572		1.11954	2.46552	326.047		1.20211	3.25028	341.724		0.932417	1.12598	218.919		0.262569	1.48509	120.161		1.32821	3.45617	230.769		1.28985	4.36742	359.119		1.06052	3.4955	132.309		1.23832	2.57873	262.65		1.27424	5.66258
1.52332	2.24407	284.751		1.34453	4.65622	203.794		1.41379	3.00357	220.902		1.31914	2.78152	330.139		1.12069	2.73001	324.51		1.20455	3.30652	341.553		0.932806	0.962875			0.295077	1.68623	145.145		1.3253	3.47005	180.543		1.29028	4.62559	332.24		1.05848	3.72471	156.006		1.23076	2.53177	264.395		1.27507	5.5726
1.52447	2.54525	310.709		1.34532	4.52734	203.331		1.41234	2.90195	220.953		1.31762	2.401	331.021		1.12077	2.64733	325.824		1.20137	3.10419	343.09		0.932481	1.08706	242.709		0.26897	1.49391	120.976		1.32874	3.17951	231.365		1.29103	4.44946	356.976		1.05747	3.40566	181.612		1.23498	2.45822	263.618		1.27491	5.37145
1.52852	2.485	310.075		1.34734	4.72774	228.983		1.41571	2.99497	245.822		1.31536	2.49665	306.446		1.11832	2.36862	325.068		1.20047	3.35959	316.692		0.931689	1.18053	244.21		0.280157	2.08888	106.248		1.3251	3.30147	255.445		1.29316	4.65236	357.96		1.06002	3.49521	156.227		1.23746	2.47049	262.598		1.27595	5.53018
1.52785	2.60077	309.615		1.34747	4.32884	202.645		1.41754	2.76633	220.714		1.31646	2.54608	330.159		1.12048	2.60316	299.734		1.20088	3.07219	293.23		0.932602	1.02039	217.538		0.270257	1.8846	146.165		1.32321	3.37721	231.492		1.2879	4.44336	358.77		1.05945	3.51726	181.676		1.23301	2.31205	238.133		1.27561	5.57014
1.52253	2.64912	334.708		1.34752	4.55474	228.143		1.41372	2.89391	244.633		1.31611	2.63077	381.396		1.11976	2.39078	301.269		1.20163	3.53639	317.328		0.932823	0.878895	218.918		0.277497	1.79883	146.933		1.32259	3.22618	254.952		1.28639	4.44306	358.853		1.05912	3.64588	156.021		1.23117	2.71906	264.111		1.27613	5.32816
1.52032	2.39583	310.462		1.34664	4.36474	228.68		1.41628	3.0133	269.62		1.31686	2.26487	356.29		1.11913	2.61638	351.47		1.20303	3.10637	317.673		0.932717	1.05536	243.111		0.30751	1.44866	145.303		1.32366	3.41104	179.569		1.27917	4.59177	335.465		1.0578	3.33832	206.938		1.23091	2.43129	287.883		1.27601	5.4135
1.5236	2.54368	285.731		1.34712	4.39147	228.058		1.41782	2.84066	221.247		1.31656	2.58989	330.485		1.11993	2.51117	350.354		1.20278	3.38469	341.659		0.932088	1.16471	244.395		0.280312	1.5516	120.857		1.32466	3.37014	179.994		1.2917	4.6049	357.271		1.05924	3.60863	156.46		1.23065	2.71419	239.024		1.27453	5.59978
1.51884	2.32182	336.355		1.34684	4.60791	253.882		1.41569	3.14183	294.536		1.31808	2.64862	329.855		1.11886	2.57294	325.428		1.20311	3.21316	342.888		0.933228	0.788578			0.288398	1.50712	146.81		1.32278	3.36913	206.325		1.28859	4.58571	334.676		1.05727	3.40184	205.55		1.23015	2.32809	238.362		1.27547	5.51337
1.51904	2.32136	360.613		1.34795	4.64816	228.096		1.4166	2.94126	269.84		1.31304	2.69951	380.002		1.12031	2.7894	324.568		1.20165	3.42082	341.758		0.932603	1.04021	243.061		0.246647	1.68196	145.571		1.32317	3.467	205.377		1.28122	4.93344	359.086		1.05746	3.59794	132.301		1.23088	2.42996	213.095		1.27578	5.65186
1.51898	2.40327	284.532		1.34874	4.55513	228.136		1.4145	2.84803	196.156		1.30145	2.606	307.641		1.11812	2.68292	351.283		1.20194	3.20599	317.132		0.931499	1.26672	219.473		0.271687	1.41275	169.664		1.32304	2.99672	156.322		1.272	4.571	359.755		1.05984	3.49378	155.902		1.23206	2.40422	264.287		1.27489	5.53496
1.51613	2.83076	335.691		1.3472	4.1484	204.374		1.41551	2.95227	195.718		1.3107	2.50655	331.196		1.12268	2.3743	326.18		1.20425	3.34594	342.223		0.932691	0.864187			0.280223	1.66744	121.798		1.32187	3.53109	180.316		1.2824	4.40903	334.726		1.05492	3.42984	155.586		1.23692	2.41868	214.266		1.2779	5.58354
1.51825	2.31294	310.432		1.34864	4.02248	228.215		1.414	3.05249	246.214		1.30201	2.46972	307.414		1.11998	2.63596	325.458		1.20169	3.31782	316.943		0.933752	0.917405			0.294686	1.50645	144.801		1.32504	3.50682	205.439		1.27909	4.7969	334.354		1.05711	3.48667	132.086		1.22823	2.43419	215.354		1.27704	5.562
1.52628	2.16791	310.101		1.34604	4.36098	227.526		1.41604	2.85819	221.317		1.29892	2.23822	307.572		1.12149	2.81448	325.491		1.20293	3.20155	317.277		0.932541	1.23628	242.542		0.268591	1.51947	145.17		1.31975	3.4795	206.341		1.28734	4.38967	335.206		1.06012	3.53084	180.985		1.23202	2.55869	238.039		1.27782	5.56836
1.52422	2.60287	334.611		1.35061	4.06673	202.457		1.4117	2.90561	221.131		1.3032	2.6479	306.631		1.12025	2.61901	326.003		1.20557	3.28311	318.347		0.932705	0.929001			0.293798	1.49232	146.266		1.32129	3.54849	229.645		1.27951	4.37203	333.958		1.06021	3.50758	181.979		1.23278	2.72453	263.036		1.2752	5.37026
1.52563	2.53661	334.543		1.34954	4.37852	203.838		1.41298	2.90125	244.997		1.31741	2.64576	355.471		1.12152	2.52853	275.755		1.20289	3.44976	316.736		0.932847	1.23633	218.287		0.289926	1.637	120.733		1.31883	3.19239	255.375		1.28811	4.63131	359.446		1.05817	3.49105	157.483		1.23316	2.35202	289.308		1.27175	5.65541
1.52705	2.16283	334.682		1.34953	4.05468	204.388		1.41142	2.82631	220.976		1.31317	2.55747	331.264		1.12269	2.40744	326.239		1.20342	3.37817	317.808		0.932828	1.14463	244.421		0.285446	1.48975	144.653		1.32539	3.3908	231.424		1.29303	4.44475	357.511		1.05922	3.64222	155.667		1.23194	2.38398	237.961		1.27674	5.49969
1.52504	2.22539	335.765		1.35105	4.3337	275.782		1.41691	2.7893	271.405		1.31777	2.80256	330.178		1.12337	2.52305	325.55		1.20345	3.47065	343.479		0.932754	0.908007			0.290739	1.44164	146.433		1.32122	3.33528	204.945		1.29598	4.18825	333.378		1.06001	3.6227	182.064		1.23012	2.36388	263.22		1.27459	5.23756
1.52156	2.00476	334.739		1.34919	4.30999	178.721		1.41354	2.86245	270.763		1.31591	2.46721	305.257		1.12337	2.68581	351.166		1.20636	3.44095	317.007		0.932822	0.980148	267.845		0.299846	1.49601	145.874		1.32116	3.34018	180.783		1.29421	4.50517	358.338		1.0582	3.46928	180.854		1.23367	2.46758	262.806		1.27549	5.48371
1.52124	2.31747	335.151		1.34963	4.34266	252.6		1.42257	3.13357	245.775		1.31634	2.5864	355.19		1.12296	2.45284	324.785		1.20456	3.47004	316.611		0.932893	0.73793			0.280339	1.59635	146.609		1.32239	3.31541	229.767		1.29335	4.69077	383.113		1.05956	3.45655	157.208		1.23231	2.66988	263.405		1.27547	5.51363
1.52126	2.327	360.937		1.35055	4.36025	225.923		1.41528	2.78651	269.961		1.31456	2.6091	329.87		1.1224	2.61932	325.823		1.20416	3.42112	318.057		0.932951	0.879373			0.308464	1.85339	146.219		1.32328	3.50582	181.318		1.28988	4.31435	333.768		1.05947	3.51999	156.221		1.22966	2.33736	264.908		1.2757	5.58222
1.52293	2.31035	309.857		1.35355	4.2135	277.362		1.41443	2.8554	320.739		1.31503	2.55328	306.219		1.12329	2.59798	300.412		1.20497	3.10877	317.954		0.929387	0.928643	221.159		0.29679	1.56704	144.791		1.32155	3.43204	205.037		1.29482	4.64289	332.39		1.05867	3.46094	131.886		1.23174	2.15066	288.363		1.2779	5.4246
1.51578	2.20133	335.869		1.35103	4.29768	200.8		1.41815	2.80272	270.714		1.32269	2.59799	330.192		1.12409	2.53721	326.151		1.20531	3.41435	317.006		0.932719	1.04108	267.822		0.285639	1.83878	122.074		1.32506	3.33968	230.363		1.29035	4.50384	358.099		1.05893	3.33139	155.65		1.23225	2.15018	213.556		1.27562	5.71108
1.51849	2.23934	360.619		1.35179	4.421	226.797		1.41688	2.76165	245.542		1.31702	2.47235	331.461		1.12291	2.90568	326.073		1.20798	3.38609	317.622		0.933355	1.25377	244.079		0.253007	1.47845	144.787		1.32445	3.26051	181.443		1.29221	4.68759	332.707		1.05828	3.35093	156.637		1.22943	2.36564	265.237		1.27519	5.60283
1.527	2.40458	360.031		1.35066	4.29539	227.043		1.4195	2.97171	269.654		1.31708	2.33232	305.411		1.12304	2.81661	325.163		1.20715	3.43661	317.609		0.933725	1.18203	217.74		0.30239	1.56688	121.232		1.3234	3.57201	205.914		1.29354	4.82802	332.489		1.0596	3.55424	156.844		1.23085	2.42484	288.703		1.27537	5.78775
1.52867	2.13193	334.657		1.35013	4.35192	226.389		1.41241	2.97459	295.083		1.3192	2.38598	331.384		1.12353	2.85527	326.13		1.20725	3.38913	318.447		0.933517	0.900092			0.272355	1.37697	95.184		1.31996	3.48502	254.51		1.28378	4.4902	360.002		1.06	3.57682	157.124		1.2331	2.29486	288.037		1.23969	5.65989
1.52721	2.1692	335.803		1.35314	4.07451	251.222		1.41414	2.70623	270.31		1.31279	2.472	330.327		1.12527	2.58166	299.59		1.20605	3.33573	342.232		0.933253	1.03433			0.309005	1.36738	120.853		1.3218	3.37795	204.603		1.2931	4.6154	331.581		1.05941	3.65477	155.613		1.23555	2.58212	214.002		1.26491	5.51998
1.5228	2.41938	359.716		1.34746	4.07686	229.09		1.41886	2.89129	244.899		1.31454	2.84011	304.528		1.12475	2.66118	325.287		1.2063	3.03833	342.175		0.932338	0.981793			0.293438	1.40649	170.829		1.32381	3.33048	204.672		1.29408	4.5091	357.097		1.05677	3.55082	182.422		1.23513	2.29683	264.475		1.27299	5.59004
1.52342	2.41969	310.957		1.35211	4.28708	175.636		1.41737	2.93131	245.846		1.31636	2.54103	330.947		1.12433	2.46131	324.551		1.20534	3.38615	291.861		0.933432	1.08331			0.28054	1.26546	121.06		1.32132	3.20631	204.943		1.29386	4.80885	356.99		1.06046	3.62934	182.421		1.23308	2.41775	263.363		1.26366	5.52235
1.52287	2.40772	361.491		1.35168	4.38451	225.523		1.41874	3.15827	194.735		1.3179	2.65041	305.727		1.12504	2.54831	326.252		1.20573	3.49823	342.516		0.933571	0.94375	244.466		0.30252	1.34687	146.07		1.32545	3.43367	230.61		1.29287	4.69714	357.143		1.05536	3.3453	155.624		1.23752	2.53692	264.293		1.27171	5.49203
1.52669	2.39745	310.431		1.35449	4.04574	225.85		1.41797	3.08491	295.646		1.31535	2.93323	305.643		1.12488	2.78458	325.2		1.20652	3.39225	317.827		0.930849	0.648757			0.300533	1.33286	120.131		1.32618	3.51908	231.233		1.29466	4.47759	333.295		1.05994	3.63971	155.549		1.23752	2.4322	287.783		1.2688	5.54016
1.5201	2.23247	360.057		1.35203	4.40072	252.361		1.41538	2.63005	270.92		1.31827	2.64221	331.236		1.12547	2.71009	301.321		1.20668	3.2769	342.286		0.933478	0.881979			0.292566	1.15885	121.759		1.31884	3.55203	205.867		1.29613	4.405	382.547		1.05756	3.51685	181.493		1.23518	2.60286	238.225		1.27231	5.67347
1.51904	2.27024	336.123		1.35445	4.14538	152.353		1.41769	2.93101	219.6		1.31571	2.47106	355.956		1.12458	3.04683	324.854		1.20726	3.27902	291.603		0.93248	1.13973	242.558		0.251585	1.45922	168.163		1.32156	3.33761	205.224		1.29482	4.56846	357.427		1.06066	3.49581	156.029		1.23385	2.49373	239.103		1.27595	5.26907
				1.35249	4.15811	251.853		1.41902	2.75892	269.61		1.31399	2.43977	329.674		1.12699	2.84419	301.258		1.20505	3.31699	342.317		0.93405	1.0166			0.28498	1.49765	121.191		1.32163	3.54944	255.772		1.29485	4.55816	356.663		1.05828	3.41415	231.03		1.23927	2.75752	239.146		1.27718	5.52987
				1.35042	3.98419	251.362		1.42342	3.04359	270.543		1.31446	2.57444	329.849		1.12604	2.69868	325.251		1.20645	3.4954	343.252		0.933304	0.971263	244.035		0.295643	1.29875	121.919		1.32192	3.31403	206.248		1.29415	4.69489	332.832		1.05931	3.36174	107.112		1.24576	2.55393	262.987		1.27739	5.52815
				1.35516	4.35076	225.958						1.31493	2.59361	331.424		1.12729	2.81749	325.229		1.20745	3.29926	317.807		0.932562	1.1512	242.726		0.314935	1.1406	121.423		1.32028	3.57217	206.205		1.29245	4.85477	332.643		1.05696	3.47988	130.924		1.23544	2.53486	238.259		1.27822	5.61537
				1.35331	4.15171	201.815						1.3275	2.66526	355.394		1.12645	2.84959	325.927		1.20485	3.26994	293.376		0.934205	0.779668			0.28546	1.04606	95.74		1.32255	3.27195	255.884		1.2953	4.50289	357.146		1.0595	3.45396	131.865		1.23715	2.66164	263.732		1.27417	5.46457
				1.35458	4.3967	252.479						1.32053	2.30953	305.386		1.12715	2.8825	300.476		1.20623	3.22363	317.561		0.933646	0.659463			0.290397	1.75539	122.027		1.32257	3.55608	205.38		1.29618	4.79223	357.867		1.05973	3.48545	231.995		1.22984	2.49179	264.509		1.27754	5.56804
												1.32016	2.50716	305.199		1.12879	2.71582	351.351		1.20688	3.36372	342.358		0.933869	0.797765			0.241361	1.30054	95.523						1.29374	4.38924	357.693		1.06078	3.71821	180.873		1.23716	2.35522	262.596		1.27881	5.43569
																1.12763	2.88034	350.528		1.20858	3.33049	318.457		0.933898	1.09076	244.472		0.285538	1.62821	145.95										1.05693	3.57669	157.056		1.23871	2.33917	188.551		1.2794	5.43494
																1.12821	2.85276	350.908		1.20569	3.4145	342.817		0.933574	1.32952	217.549		0.249825	1.51765	122.344										1.06121	3.52077	155.875		1.23732	2.35657	262.931
																1.12858	2.64378	350.698		1.20801	3.36345	318.132		0.9345	1.02378			0.314516	1.16096	119.738										1.06077	3.5953	181.749		1.24475	2.49779	238.585
																1.12958	2.81541	350.106						0.935715	0.904764	244.461		0.28592	1.43768	144.575										1.05857	3.61677	155.931
																1.12838	2.61268	325.547						0.934078	1.09811	242.722		0.296966	1.13286	145.782										1.06099	3.58206	130.825
																1.1289	2.7017	350.162						0.933565	1.22738	217.663		0.309101	1.17784	95.128										1.05492	3.60899	181.041
																								0.934712	0.851356			0.291923	1.43008	144.884										1.05855	3.49785	132.479
																								0.923274	1.02559	271.402		0.307775	1.35412	120.133										1.06015	3.28461	131.895
																								0.936143	0.703748			0.313072	1.34832	95.073										1.06047	3.41896	231.791
																								0.934284	0.949393			0.305041	1.16619	121.596										1.06038	3.27637	131.867
																								0.933528	0.858549			0.251938	1.11076	94.958
																								0.933416	1.1006	268.101		0.301227	1.37696	170.858
																								0.933357	0.923344	218.746		0.296607	1.55521	144.826
																								0.933388	1.03567	219.395		0.30144	1.6974	144.733
																								0.933306	1.04157	267.994		0.28377	1.38962	145.416
																								0.933356	1.09898			0.299236	1.32612	146.452
																								0.932373	1.1971	244.364		0.289789	1.21713	120.183
[truncated: 108 more columns]

## Sheet: Supplemental Figure 1C
Baseline
Well Averages	A1	A2	A3	A4	A5	A6	A7	A8	B1	B2	B3	B4	B5	B6	B7	B8	C1	C2	C3	C4	C5	C6	C7	C8	D1	D2	D3	D4	D5	D6	D7	D8	E1	E2	E3	E4	E5	E6	E7	E8	F1	F2	F3	F4	F5	F6	F7	F8
Treatment/ID	DMSO [0.1 %]	DMSO [0.1 %]	MOX [5.4 µM]	MOX [0.01 µM]	MOX [0.1 µM]	MOX [1 µM]	MOX [10 µM]	MOX [100 µM]	DMSO [0.1 %]	DMSO [0.1 %]	MOX [5.4 µM]	MOX [0.01 µM]	MOX [0.1 µM]	MOX [1 µM]	MOX [10 µM]	MOX [100 µM]	DMSO [0.1 %]	DMSO [0.1 %]	MOX [5.4 µM]	MOX [0.01 µM]	MOX [0.1 µM]	MOX [1 µM]	MOX [10 µM]	MOX [100 µM]	MOX [5.4 µM]	MOX [5.4 µM]	MOX [5.4 µM]	MOX [0.01 µM]	MOX [0.1 µM]	MOX [1 µM]	MOX [10 µM]	MOX [100 µM]	MOX [5.4 µM]	MOX [5.4 µM]	MOX [5.4 µM]	MOX [0.01 µM]	MOX [0.1 µM]	MOX [1 µM]	MOX [10 µM]	MOX [100 µM]	MOX [5.4 µM]	MOX [5.4 µM]	MOX [5.4 µM]	MOX [0.01 µM]	MOX [0.1 µM]	MOX [1 µM]	MOX [10 µM]	MOX [100 µM]
A1 44				A2 41				A3 33				A4 21				A5 23				A6 33				A7 34				A8 32				B1 32				B2 12				B3 23				B4 14				B5 32
Beat Period (s)	Beat Amplitude (%)	Excitation-Contraction Delay (ms)		Beat Period (s)	Beat Amplitude (%)	Excitation-Contraction Delay (ms)		Beat Period (s)	Beat Amplitude (%)	Excitation-Contraction Delay (ms)		Beat Period (s)	Beat Amplitude (%)	Excitation-Contraction Delay (ms)		Beat Period (s)	Beat Amplitude (%)	Excitation-Contraction Delay (ms)		Beat Period (s)	Beat Amplitude (%)	Excitation-Contraction Delay (ms)		Beat Period (s)	Beat Amplitude (%)	Excitation-Contraction Delay (ms)		Beat Period (s)	Beat Amplitude (%)	Excitation-Contraction Delay (ms)		Beat Period (s)	Beat Amplitude (%)	Excitation-Contraction Delay (ms)		Beat Period (s)	Beat Amplitude (%)	Excitation-Contraction Delay (ms)		Beat Period (s)	Beat Amplitude (%)	Excitation-Contraction Delay (ms)		Beat Period (s)	Beat Amplitude (%)	Excitation-Contraction Delay (ms)		Beat Period (s)	Beat Amplitude (%)
1.8155	1.19874	329.733		1.71571	2.71275	341.006		1.56512	1.86491	381.382		1.51876	1.76328	286.453		1.55166	2.21692	131.973		1.65863	1.25516	321.155		1.73732	2.31743	357.692		1.90866	5.78648	446.692		1.31118	1.60168	204.724		1.25076	1.57946	186.532		1.22179	1.56836	315.993		1.20883	2.43607	292.495		1.20543	2.59073
1.82044	1.11711			1.71358	3.03475	366.281		1.56688	1.96277	332.278		1.5328	1.73301	308.464		1.55123	2.32414	132.35		1.65857	1.37127	270.521		1.73491	2.38645	314.354			5.82951	472.971		1.28989	1.26263	307.295		1.24915	1.48038	162.766		1.22421	1.53638	316.215		1.21528	2.5469	214.756		1.19145	2.8697
1.81848	1.44375	379.713		1.71924	2.69308	264.769		1.56663	1.82231	331.401		1.52796	1.9811	310.002		1.54974	2.19728	158.128		1.65991	1.25604	321.948		1.73274	2.37631	313.448			5.80315	423.136		1.32846	1.38572	355.222		1.24717	1.65537	213.599		1.22325	1.67753	215.996		1.21097	2.51704	265.322		1.20581	2.50812
1.81553	1.19182			1.71439	2.7097	340.883		1.56482	1.99931	355.76		1.52779	1.98839	284.971		1.55177	2.0309	131.415		1.65487	1.27773	247.044		1.73037	2.17732	387.715			5.50894	372.373		1.31538	1.17162	330.282		1.24795	1.56936	189.457		1.22267	1.7253	214.742		1.21141	2.31089	241.312		1.2146	2.92506
1.81556	1.13663	154.6		1.71665	2.85787	365.326		1.56325	1.79861	306.943		1.52516	1.86425	310.143		1.55045	2.08269	181.721		1.65755	1.64441	171.167		1.73504	2.59768	414.336		1.91017	5.92608	448.316		1.31197	1.44655	255.673		1.24728	1.65346	214.493		1.22268	1.45416	316.013		1.21425	2.28433	215.013		1.20609	2.82572
1.81679	1.13814	280.142		1.7149	3.00244	364.589		1.56367	1.89666	230.691		1.52694	1.85958	311.132		1.55067	2.05049	131.269		1.65503	1.50236	321.633		1.72942	2.23314	365.294		1.90656	5.58465	448.251		1.31972	1.28106	305.564		1.2472	1.60455	163.206		1.22262	1.41944	315.372		1.21177	2.36138	264.673		1.2064	2.48799
1.81014	1.26966	231.44		1.71345	2.61881	315.532		1.56415	2.04951	356.012		1.52381	2.01894	309.983		1.55157	2.13252	155.535		1.6566	1.5531	545.615		1.72937	2.18952	415.876			5.74663	422.539		1.3233	1.29279	256.257		1.24704	1.46314	114.019		1.22356	1.5479	314.737		1.2117	2.382	214.936		1.20779	2.65553
1.81554	1.33245	131.316		1.71258	2.57458	391.272		1.56149	1.93172	305.863		1.52652	1.96235	335.242		1.55149	2.24384	130.924		1.65186	1.33578	447.006		1.72982	2.30523	239.504			5.88707	345.878		1.32266	1.19285	305.156		1.24593	1.66624	137.96		1.22372	1.47344	315.234		1.2129	2.49943	315.319		1.20794	2.34398
1.81308	1.30278	204.638		1.71333	2.60831	315.492		1.56242	2.13087	306.387		1.52536	1.84078	234.712		1.55065	2.31528	156.507		1.65421	1.58224	422.131		1.73038	2.45795	262.679			5.7914	422.124		1.31288	1.26538	256.495		1.24942	1.51847	138.028		1.22457	1.77844	290.496		1.2113	2.47349	266.495		1.20614	2.80986
1.81076	1.24185	180.598		1.71274	2.9113	366.162		1.56432	1.75847	255.961		1.52519	1.98874	310.347		1.55107	1.95788	130.836		1.65296	1.13031	171.926		1.73061	2.27775	414.297			5.80695	420.579		1.31789	1.70207	205.228		1.24877	1.45619	113.594		1.2225	1.40145	289.861		1.21237	2.32	265.177		1.20682	2.6504
1.81094	1.4956	154.796		1.71332	2.67499	315.888		1.56018	1.95066	330.645		1.52446	1.81452	361.192		1.54842	2.30327	133.826		1.65316	1.2091	170.965		1.72948	2.48463	390.669			5.94935	369.62		1.30345	1.24844	182.489		1.24768	1.4632	112.841		1.22145	1.70202	266.345		1.21138	2.39801	289.669		1.20888	2.56569
1.81096	1.25705	205.87		1.70918	2.50158	343.256		1.55915	2.02248	382.459		1.52504	1.80662	335.756		1.55077	1.98373	156.402		1.65228	1.34797	321.807		1.72456	2.23133	316.2			5.85186	421.316		1.31218	1.27411	255.586		1.2471	1.68512	188.195		1.22341	1.35648	289.898		1.21177	2.50073	215.393		1.20672	2.71573
1.81306	1.31092	154.867		1.71039	2.6509	365.576		1.56261	1.99015	281.313		1.5242	1.98618	234.656		1.54835	2.20245	107.648		1.65421	1.24149	146.536		1.72862	2.29127	415.613			5.79901	396.661		1.31693	1.18291	180.611		1.24992	1.81765	239.095		1.22293	1.67826	240.556		1.21405	2.64813	290.609		1.20716	2.62817
1.8095	1.34421	82.926		1.70804	2.79854	242.177		1.56201	2.03223	380.707		1.52487	1.83436	309.501		1.54728	2.22362	159.331		1.65154	1.20092	371.319		1.72712	2.3527	415.012			6.28175	421.697		1.31695	1.57359	279.967		1.24489	1.69589	164.161		1.22036	1.92493	289.598		1.21214	2.49395	265.425		1.20625	2.42009
1.80889	1.18486	183.213		1.71114	2.57359	439.55		1.56155	1.86699	405.681		1.52237	2.03281	260.645		1.54996	2.21717	132.98		1.65031	1.26225	296.776		1.72605	2.30863	365.901			5.92901	421.153		1.32101	1.35082	206.004		1.24766	1.49325	188.273		1.22172	1.75979	291.225		1.21203	2.50138	215.328		1.20775	2.65895
1.80771	1.22853	182.429		1.70697	2.71985	317.531		1.55883	1.92074	281.134		1.51995	1.98867	285.28		1.54924	2.19303	183.06		1.65129	1.0847			1.72381	2.61505	390.837			5.98015	420.722		1.32056	1.29448	205.176		1.24732	1.8039	213.614		1.21932	1.55642	189.508		1.21303	2.42648	240.386		1.20617	2.85352
1.8076	1.38325	307.813		1.71213	2.56146	366.374		1.56239	1.92589	357.31		1.52086	1.76032	235.39		1.54992	2.03705	233.777		1.65499	1.33013	247.174		1.71968	2.39744	416.046			5.85173	395.065		1.31691	1.48813	279.644		1.24719	1.77863	164.298		1.22425	1.6349	240.249		1.21322	2.36719	191.284		1.20732	2.50641
1.80814	1.25324	183.152		1.70684	2.65746	368.243		1.55974	1.8776	356.918		1.52333	1.78371	259.519		1.5484	2.16496	208.901		1.6512	1.1651	196.195		1.71909	2.40932	341.34			6.17522	423.464		1.31846	1.39675	305.666		1.24777	1.67943	113.124		1.22542	1.6904	289.977		1.21348	2.625	240.047		1.20608	2.73692
1.80323	1.40501	207.956		1.70382	2.74495	317.646		1.55883	1.92761	407.173		1.52036	1.76853	185.157		1.54934	2.00168	258.418		1.65003	1.40873	471.997		1.71607	2.46475	290.254			5.83434	473.057		1.29548	1.32277	257.218		1.25009	1.54298	161.334		1.22487	1.63685	315.58		1.21185	2.69305	290.58		1.20683	2.5909
1.80428	1.3663	156.737		1.70745	2.8674	392.584		1.55438	1.93563	281.344		1.52178	1.73007	184.745		1.54817	2.16355	159.228		1.63929	1.29055	173.948		1.71515	2.5574	340.19			5.79004	348.062		1.3234	1.31184	330.088		1.24532	1.46939	338.196		1.22586	1.71813	314.691		1.21405	2.42746	240.804		1.20639	2.66199
1.80412	1.31951	133.471		1.7	2.55986	368.135		1.5583	1.8199	405.973		1.52212	1.93723	284.978		1.54823	2.15156	158.982		1.65142	1.20961	170.668		1.71906	2.12765	316.034			5.91523	397.993		1.31062	1.23168	330.982		1.24812	1.69545	138.922		1.22433	1.78898	289.78		1.21334	2.4854	215.778		1.20587	2.92316
1.8046	1.34562	408.25		1.70681	2.83592	243.133		1.55992	1.91982	355.68		1.52333	1.84507	234.923		1.54815	2.18941	158.68		1.65122	1.24814	271.257		1.72432	2.41395	264.981			5.98774	421.872		1.31296	1.37815	280.26		1.25028	1.74641	136.791		1.22482	1.75151	266.412		1.21315	2.47489	291.301		1.2059	3.02532
1.80352	1.16151	407.747		1.7053	2.74768	292.327		1.55915	2.11958	380.747		1.5251	1.89444	285.639		1.54758	2.1292	158.713		1.64631	1.3996	249.042		1.72267	2.50089	289.672			6.01382	447.3		1.3212	1.21702	331.283		1.24988	1.8105	188.521		1.22302	1.71541	240.331		1.21336	2.3772	265.251		1.2074	2.70249
1.79963	1.23715	133.242		1.70518	2.75981	343.03		1.55823	1.98747	331.589		1.52098	1.61477	309.532		1.54876	2.25203	134.066		1.6437	1.22322	348.726		1.71892	2.19632	290.984			6.01715	472.75		1.31162	1.17576	230.511		1.24749	1.65689	138.616		1.22585	1.54769	241.395		1.2154	2.29552	265.876		1.2067	2.64333
1.79951	1.2999	231.634		1.70405	2.62664	341.855		1.55727	1.99326	356.368		1.52036	1.98375	310.496		1.54471	2.14699	183.317		1.64632	1.39477	149.018		1.71522	2.56317	390.066			5.8618	422.28		1.31449	1.25241	205.996		1.24882	1.54869	139.168		1.22574	1.81123	214.81		1.21521	2.21692	241.402		1.20622	2.88226
1.79972	1.45563	307.057		1.70611	2.87638	391.8		1.55966	1.86818	307.093		1.52058	1.74532	235.198		1.54692	2.3106	157.574		1.65103	1.11706	321.694		1.71941	2.20887	290.838			5.84912	373.342		1.31652	1.53414	230.502		1.24755	1.52126	188.335		1.2256	1.58885	265.059		1.21217	2.49725	240.242		1.20693	2.90542
1.79874	1.29749	257.406		1.70494	2.8235	266.689		1.55631	2.02967	382.435		1.52055	1.69963	259.587		1.54418	2.0758	183.749		1.64443	1.23917	297.67		1.71683	2.3437	341.438			5.80879	423.485		1.31581	1.235	254.967		1.24715	1.55164	138.811		1.22294	1.52103	265.466		1.21318	2.45496	264.977		1.20773	2.62698
1.79283	1.47384	256.518		1.70181	2.55645	342.745		1.55777	2.02152	332.128		1.51831	1.73747	261.051		1.54601	2.29695	158.568		1.64837	1.21759	274.24		1.71536	2.19936	390.606			5.83375	371.732		1.31787	1.12247	279.99		1.24699	1.65061	137.646		1.22652	1.52287	289.556		1.21551	2.25936	240.857		1.2072	2.83812
1.79526	1.41129	407.611		1.70402	2.68938	341.664		1.5577	2.10688	357.34		1.52141	1.86829	335.823		1.54473	2.11875	158.528		1.64314	1.24857	448.873		1.71085	2.52925	341.239			6.09675	398.322		1.31367	1.10443	304.93		1.24812	1.88338	238.626		1.22574	1.79722	291.022		1.21485	2.2854	241.388		1.20842	2.74691
1.79094	1.29263	283.358		1.70324	2.75876	293.063		1.55821	1.94866	405.661		1.51991	1.72983	286.348		1.54404	2.24733	182.785		1.64426	1.16267	172.726		1.71484	2.34783	365.406						1.31562	1.23758	255.012		1.24673	1.59392	163.497		1.22463	1.64417	316.271		1.21421	2.51616	315.472		1.20689	2.77826
				1.70187	2.9057	341.673		1.55587	2.15013	357.428		1.51739	1.75682	236.452		1.54478	1.8399	157.75		1.64616	1.4565	199.46		1.71723	2.48258	364.582						1.31632	1.12993	205.559		1.2458	1.65945	287.813		1.22736	1.41142	315.463		1.21444	2.33528	190.334		1.20656	2.50304
								1.55816	2.0874	305.564		1.5183	1.76799	260.122		1.54669	2.22945	159.037		1.643	1.14843	249.299		1.71724	2.46833	265.346						1.31244	1.3387	155.265		1.24849	1.71215	163.013		1.22608	1.49663	341.271		1.21279	2.6762	289.846		1.19719	2.74951
								1.55834	2.00365	332.412		1.519	1.93332	284.852		1.54385	2.29043	183.25		1.64358	1.32849	98.295										1.30814	1.24896	306.841		1.24685	1.68482	187.502		1.22946	1.55969	241.207		1.21466	2.34254	291.051		1.20297	2.87421
								1.55728	2.00176	332.07		1.521	1.88693	285.685		1.54309	2.07743	133.436														1.30916	1.3192	233.487		1.2476	1.665	113.641		1.22262	1.47018	314.532		1.21494	2.55955	265.442		1.20361	2.95165
								1.55551	1.88605	330.789		1.51747	2.23634	284.765		1.54541	2.1676	159.389														1.31527	1.17322	255.399		1.24918	1.65204	114.042		1.21991	1.63676	241.074		1.21458	2.28149	289.509		1.20685	2.58415
																																1.3167	1.27703	206.111		1.24774	1.81103	187.829		1.22473	1.33539	266.146		1.21347	2.39575	290.918		1.20616	2.78175
																																1.31896	1.4293	255.396		1.24779	1.95928	163.091		1.22247	1.45681	315.443		1.21387	2.55525	239.54		1.20453	2.91822
																																1.31904	1.27674	329.728		1.2474	1.85562	188.309		1.22215	1.71405	289.955		1.21398	2.54462	264.648		1.20756	2.63957
																																1.31022	1.4305	255.653		1.24808	1.70742	138.923		1.22334	1.603	264.807		1.21482	2.29698	214.626		1.20748	2.72023
																																1.31267	1.16032	205.14		1.24871	1.65871	213.859		1.21857	1.45644	290.436		1.21641	2.4655	340.699		1.20983	2.93006
																																1.31493	1.44416	304.609		1.24989	1.99024	188.12		1.22079	1.7179	264.868		1.21589	2.20444	315.357		1.20768	2.64239
																																				1.2522	1.64832	136.199		1.21829	1.66316	291.074		1.21447	2.24199	340.553		1.20818	2.82674
																																				1.2483	1.68258	87.977		1.22319	1.50451	315.808		1.21524	2.33686	189.991		1.20998	2.80788
																																								1.22227	1.8025	289.61		1.21554	2.54961	315.779		1.20788	2.91099
																																												1.21554	2.44311	216.184		1.2084	2.76942
Drugs
Well Averages	A1	A2	A3	A4	A5	A6	A7	A8	B1	B2	B3	B4	B5	B6	B7	B8	C1	C2	C3	C4	C5	C6	C7	C8	D1	D2	D3	D4	D5	D6	D7	D8	E1	E2	E3	E4	E5	E6	E7	E8	F1	F2	F3	F4	F5	F6	F7	F8
Treatment/ID	DMSO [0.1 %]	DMSO [0.1 %]	MOX [5.4 µM]	MOX [0.01 µM]	MOX [0.1 µM]	MOX [1 µM]	MOX [10 µM]	MOX [100 µM]	DMSO [0.1 %]	DMSO [0.1 %]	MOX [5.4 µM]	MOX [0.01 µM]	MOX [0.1 µM]	MOX [1 µM]	MOX [10 µM]	MOX [100 µM]	DMSO [0.1 %]	DMSO [0.1 %]	MOX [5.4 µM]	MOX [0.01 µM]	MOX [0.1 µM]	MOX [1 µM]	MOX [10 µM]	MOX [100 µM]	MOX [5.4 µM]	MOX [5.4 µM]	MOX [5.4 µM]	MOX [0.01 µM]	MOX [0.1 µM]	MOX [1 µM]	MOX [10 µM]	MOX [100 µM]	MOX [5.4 µM]	MOX [5.4 µM]	MOX [5.4 µM]	MOX [0.01 µM]	MOX [0.1 µM]	MOX [1 µM]	MOX [10 µM]	MOX [100 µM]	MOX [5.4 µM]	MOX [5.4 µM]	MOX [5.4 µM]	MOX [0.01 µM]	MOX [0.1 µM]	MOX [1 µM]	MOX [10 µM]	MOX [100 µM]
A1 42				A2 31				A3 33				A4 42				A5 32				A6 14				A7 34				A8 32				B1 43				B2 44				B3 44				B4 14				B5 32
Beat Period (s)	Beat Amplitude (%)	Excitation-Contraction Delay (ms)		Beat Period (s)	Beat Amplitude (%)	Excitation-Contraction Delay (ms)		Beat Period (s)	Beat Amplitude (%)	Excitation-Contraction Delay (ms)		Beat Period (s)	Beat Amplitude (%)	Excitation-Contraction Delay (ms)		Beat Period (s)	Beat Amplitude (%)	Excitation-Contraction Delay (ms)		Beat Period (s)	Beat Amplitude (%)	Excitation-Contraction Delay (ms)		Beat Period (s)	Beat Amplitude (%)	Excitation-Contraction Delay (ms)			Beat Amplitude (%)	Excitation-Contraction Delay (ms)	Excitation-Contraction Delay (ms)	Beat Period (s)	Beat Amplitude (%)	Excitation-Contraction Delay (ms)		Beat Period (s)	Beat Amplitude (%)	Excitation-Contraction Delay (ms)		Beat Period (s)	Beat Amplitude (%)	Excitation-Contraction Delay (ms)		Beat Period (s)	Beat Amplitude (%)	Excitation-Contraction Delay (ms)		Beat Period (s)	Beat Amplitude (%)
1.30636	1.25165	266.181		1.28898	2.92176	159.151		1.32422	1.51007	281.259		1.28272	1.9831	284.447		1.27387	1.6737	309.801		1.30407	0.99691	206.582		1.35473	1.5883	251.52			3.04777	248.396		1.33676	1.59553	329.044		1.31876	1.73278	256.109		1.35332	1.45646	250.864		1.32643	2.05245	230.96		1.32077	2.5908
1.30122	1.20702	256.825		1.28942	2.99963	185.192		1.32533	1.864	305.995		1.28308	2.04053	158.652		1.27315	1.53991	234.935		1.30497	1.29027	206.54		1.35448	1.45523	250.859			3.20101	284.559		1.33588	1.51967	303.619		1.31774	1.61506	230.074		1.35288	1.41603	176.471		1.32809	2.25671	380.382		1.3211	2.60851
1.30978	1.23708	307.607		1.28928	3.03186	158.821		1.32439	1.76616	281.367		1.28496	1.88519	209.546		1.27431	1.49578	258.833		1.30561	0.952298			1.35354	1.40356	277.331			2.98346	183.952		1.3383	1.50883	353.692		1.3131	1.49066	180.195		1.35499	1.46082	225.885		1.32631	1.95369	255.295		1.32121	2.4272
1.30563	1.27125	307.828		1.28704	2.78979	259.353		1.32573	1.90896	281.217		1.28099	1.7981	208.766		1.27314	1.57795	260.471		1.30536	1.10937	157.91		1.3546	1.4757	300.804			3.03837	310.082		1.33232	1.59666	278.172		1.30713	1.57543	208.095		1.35454	1.32511	252.048		1.32583	2.1865	355.061		1.31675	2.43886
1.30735	1.40876	308.195		1.28887	3.01352	210.429		1.32484	1.89671	279.548		1.28445	1.87649	159.782		1.27432	1.78516	234.346		1.30553	0.958715	133.497		1.35527	1.86491	227.31			3.06317	208.937		1.33846	1.72563	302.617		1.32031	1.73264	254.602		1.35767	1.26141	250.749		1.32703	1.94249	355.365		1.3173	2.73155
1.30234	1.15788	306.843		1.28608	3.06362	234.563		1.3261	1.6041	231.004		1.28367	1.88248	259.231		1.27235	1.71959	209.022		1.30526	1.07298	207.044		1.35333	1.49885	226.404			2.88567	285.055		1.33392	1.6637	329.419		1.31773	1.54119	205.059		1.36152	1.48834	202.496		1.32664	1.90436	355.988		1.32628	2.49886
1.30925	1.17133	356.501		1.28566	2.87859	309.639		1.32709	1.78978	330.588		1.28138	2.01893	259.546		1.27207	1.59542	283.703		1.30391	1.04747	232.708		1.35374	1.51554	301.587			2.8915	333.838		1.33723	1.52813	304.464		1.3175	1.75508	204.945		1.35701	1.44702	226.685		1.32492	1.92539	305.592		1.32173	2.53418
1.31083	1.13915	305.248		1.28856	2.86287	209.957		1.32991	1.54044	354.349		1.28245	1.76822	160.276		1.27528	1.56286	258.626		1.30299	1.13457	132.795		1.35481	1.41333	302.371			3.13372	209.11		1.33688	1.63217	278.101		1.3162	1.75631	205.772		1.35746	1.55346	225.545		1.3259	1.94836	354.637		1.32271	2.5697
1.30876	1.28787	408.417		1.28689	3.0941	309.289		1.32439	1.8245	256.33		1.28269	2.0054	159.867		1.2733	1.5805	234.341		1.30348	1.14919	231.727		1.35579	1.44376	226.132			3.02407	234.725		1.34066	1.78524	354.485		1.31917	1.65807	180.577		1.35824	1.42619	201.931		1.32827	2.00505	229.607		1.32364	2.89725
1.31019	1.1793	305.655		1.28607	2.89354	133.985		1.32616	1.84528	231.368		1.28488	1.81329	259.088		1.27862	1.66565	210.024		1.30184	0.936501	232.33		1.35617	1.46508	251.243			3.0403	310.755		1.33857	1.61845	378.73		1.31887	1.71195	181.364		1.35803	1.2285	201.023		1.32498	2.00451	254.541		1.32024	2.74202
1.29658	1.02651	307.462		1.28502	2.92423	209.207		1.32775	1.6215	256.205		1.2852	2.021	210.197		1.273	1.69955	209.421		1.30476	0.99187	207.496		1.35422	1.43255	276.101			3.15634	211.823		1.33771	1.52828	328.203		1.31564	1.92725	205.37		1.35993	1.51957	275.628		1.32688	2.10064	280.656		1.32318	2.34738
1.30853	1.11299	281.885		1.28474	2.80826	260.129		1.31792	1.7312	230.242		1.28069	1.99681	259.102		1.27455	1.52918	260.427		1.30497	0.991007	231.759		1.35627	1.53104	325.904			2.99935	256.514		1.34138	1.55974	353.46		1.31951	1.7049	255.311		1.35991	1.28752	151.214		1.32635	2.24825	229.73		1.32191	2.64127
1.3037	1.12315	283.356		1.28468	2.91957	259.058		1.32654	1.75481	305.381		1.28379	1.93805	260.102		1.27483	1.54249	209.851		1.30213	1.00309	232.766		1.35554	1.53685	225.569			3.23112	236.385		1.33054	1.44297	356.323		1.31508	1.60247	181.102		1.35823	1.58579	252.305		1.30976	1.98823	206.165		1.32212	2.50119
1.31198	1.19162	279.657		1.28557	2.88801	333.839		1.325	1.66434	330.583		1.28497	1.98056	185.458		1.27361	1.61798	284.02		1.30685	1.06818	207.681		1.35297	1.60233	276.115			2.88859	235.618		1.3378	1.57823	352.731		1.32165	1.61572	205.168		1.35712	1.42264	151.907		1.32486	2.01795	355.29		1.32206	2.52465
1.30724	1.26361	306.677		1.27943	2.79019	209.188		1.32473	1.82775	279.806		1.28398	1.86659	234.371		1.27669	1.62718	234.428		1.3045	1.05275	206.653		1.35419	1.48035	252.147			3.03516	260.986		1.34306	1.58061	354.481		1.31872	1.72303	255.335		1.36	1.34522	227.13		1.32144	1.83868	354.944		1.32277	2.46155
1.30771	1.18789	307.442		1.28221	3.23346	235.115		1.32556	1.87946	331.089		1.28495	1.76687	209.432		1.2734	1.47359	283.725		1.30284	1.06373	258.322		1.35291	1.52818	252.094			3.16456	284.174		1.34104	1.52871	303.388		1.31663	1.72995	229.748		1.36	1.31525	326.944		1.32358	2.07873	330.074		1.32005	2.42123
1.30542	1.16814	307.729		1.2852	3.19084	259.761		1.32564	1.58525	304.566		1.28306	2.01139	208.671		1.27496	1.5468	309.331		1.30485	1.00574	307.45		1.35464	1.51978	301.175			3.11974	409.663		1.34235	1.57491	378.488		1.3189	1.7409	206.181		1.35911	1.43973	150.67		1.32428	2.00691	255.002		1.32116	2.65494
1.31035	1.25092	306.31		1.28663	3.1041	185.483		1.32574	1.74036	254.763		1.28563	1.84536	184.444		1.275	1.59006	235.342		1.30275	1.2342	333.497		1.35556	1.6885	277.329			3.10977	284.093		1.34264	1.541	353.484		1.31672	1.78041	205.301		1.35552	1.33352	200.722		1.3216	2.00313	305.809		1.32275	2.44963
1.30345	1.16042	282.96		1.28161	2.9999	234.727		1.32523	1.73871	230.076		1.28362	1.81873	184.976		1.27614	1.51157	259.381		1.30418	1.08936	182.887		1.35536	1.68291	276.225			2.97177	283.673		1.33907	1.56012	352.952		1.31775	1.52539	229.557		1.36035	1.39277	226.4		1.32878	1.93294	354.846		1.32312	2.57442
1.30943	1.22547	431.506		1.28769	3.11829	210.303		1.32283	1.78532	231.048		1.28307	1.97666	210.274		1.27299	1.40478	259.223		1.30416	0.871155	207.655		1.35245	1.50014	301.497			3.11207	209.496		1.34178	1.73688	328.788		1.3187	1.67527	229.825		1.36271	1.25449	176.497		1.32497	1.88237	255.754		1.31735	2.52798
1.30784	1.20003	332.079		1.29101	3.17522	208.335		1.32489	1.59604	255.115		1.28375	1.83255	234.179		1.2751	1.60067	235.263		1.30602	0.952974	157.489		1.35641	1.54295	201.318			3.0178	333.658		1.33731	1.64798	353.427		1.31786	1.59032	206.074		1.36065	1.52182	250.702		1.32536	2.21234	305.457		1.32368	2.90594
1.30417	1.2324	207.243		1.28978	2.88777	208.789		1.32402	1.66957	304.604		1.28183	2.04963	184.424		1.27214	1.50009	209.161		1.30657	0.95125	157.464		1.3539	1.75798	225.549			2.96158	235.001		1.33601	1.58519	304.392		1.32121	1.39943	255.848		1.36343	1.34582	152.069		1.32688	2.00499	205.283		1.3255	2.36038
1.30383	1.20412	332.068		1.2937	2.85932	231.952		1.32565	1.65715	256.292		1.28548	2.01026	159.787		1.27503	1.70179	309.031		1.30341	1.23404	181.836		1.35281	1.54343	251.026			2.89875	234.523		1.3336	1.56511	328.259		1.31855	1.49727	254.809		1.35919	1.38281	226.181		1.32376	2.11506	231.482		1.31452	2.61258
1.30394	1.37741	307.239		1.28901	3.14054	284.175		1.32517	1.93401	304.89		1.28177	1.89438	260.278		1.27327	1.48712	284.992		1.29976	0.965597	182.499		1.35651	1.52081	276.694			2.97499	286.648		1.33825	1.29297	253.617		1.31901	1.76852	204.748		1.36465	1.33585	251.138		1.32589	2.06513	329.594		1.31503	2.47527
1.30489	1.20959	257.295		1.2891	3.14664	235.24		1.32239	1.68848	280.727		1.28424	2.01466	160.4		1.27127	1.58413	183.684		1.30323	0.95568	232.748		1.35632	1.4756	201.267			3.08478	310.074		1.34245	1.65763	303.624		1.31656	1.7517	205.432		1.36281	1.38622	202.168		1.32791	1.99009	304.736		1.31967	2.53917
1.30709	1.22716	333.406		1.28838	3.15177	158.981		1.33129	1.6414	278.162		1.28248	1.96164	185.192		1.27346	1.46394	234.468		1.30383	1.11305	183.371		1.35656	1.61851	176.051			2.9102	209.734		1.34062	1.48304	278.525		1.31502	1.71092	229.694		1.36386	1.04825	202.246		1.32475	1.78469	255.841		1.31991	2.67904
1.30956	1.24825	407.311		1.29327	3.03109	206.658		1.32402	1.64	230.83		1.28181	2.07196	234.744		1.27364	1.44571	234.999		1.30371	1.08692	306.712		1.35617	1.6545	275.922			3.04729	234.039		1.33894	1.60118	302.507		1.31834	1.61108	230.447		1.36544	1.40346	176.674		1.3254	2.11672	305.982		1.31983	2.48842
1.31045	1.18032	305.753		1.28978	2.77715	209.386		1.32529	1.74448	255.32		1.28298	1.92128	184.931		1.27334	1.44094	235.363		1.30511	1.13693	357.031		1.35334	1.60177	277.379			2.97004	285.268		1.33918	1.4782	303.584		1.32116	1.54322	180.34		1.36517	1.27485	176.424		1.32654	2.03458	380.289		1.32076	2.72076
1.30448	1.1299	357.299		1.29139	3.13201	232.825		1.32612	1.85717	381.402		1.28469	1.9978	258.916		1.27333	1.55419	259.007		1.30361	0.879922	257.847		1.35773	1.70886	300.957			3.23039	233.976		1.33754	1.57417	352.513		1.31669	1.67237	231.073		1.36408	1.28271	252.214		1.32413	2.0408	281.245		1.31948	2.51024
1.30398	1.10569	306.815		1.29094	2.95187	183.15		1.32463	1.62957	231.068		1.28235	1.78583	210.232		1.27113	1.53775	234.709		1.30434	0.993524	308.301		1.35594	1.58386	201.214			3.15509	309.217		1.34288	1.50906	278.096		1.31864	1.95322	205.309		1.36237	1.39892	201.548		1.32643	2.04136	230.98		1.32196	2.43331
1.30519	1.37217	381.84		1.29158	3.10171	232.299		1.32451	1.66414	355.565		1.2834	1.80392	209.621		1.27305	1.51204	233.573		1.30456	0.963138			1.3558	1.77636	301.321			3.18064	309.525		1.33724	1.51846	329.475		1.32029	1.60755	229.636		1.36365	1.3783	326.586		1.32115	2.09327	279.751		1.32314	2.45758
1.31053	1.2206	330.65		1.29	2.97413	257.748		1.32569	1.83058	255.197		1.28416	1.84628	260.471		1.27341	1.55463	234.5		1.30527	0.877031	232.322		1.35655	1.64403	251.58						1.34105	1.69681	278.318		1.31982	1.6382	204.779		1.36333	1.36132	226.984		1.33119	1.88006	281.324		1.31835	2.51741
1.3112	1.19646	280.118		1.29162	2.96139	307.625		1.32446	1.52086	230.489		1.28176	2.03353	185.407		1.27105	1.41105	210.093		1.3052	1.33093	208.071		1.35641	1.52448	175.916						1.33842	1.63737	327.651		1.32215	1.59192	205.152		1.36209	1.3001	226.449		1.32524	2.11008	279.959		1.3212	2.50041
1.30389	1.27659	382.919		1.2912	2.85154	283.152		1.32532	1.77959	230.065		1.28185	2.18078	208.759		1.27396	1.66804	309.089		1.30143	1.22397	181.778		1.35575	1.61355	227.494						1.33863	1.30827	228.98		1.31879	1.56456	204.525		1.36435	1.47754	252.046		1.32869	2.13381	280.505		1.32165	2.40847
1.30708	1.30073	283.03		1.2905	2.96415	206.821		1.32656	1.65525	280.738		1.28355	1.94403	208.802		1.2715	1.4769	284.104		1.30492	1.20157	207.409		1.35641	1.48968	301.213						1.33978	1.4664	327.752		1.31951	1.48693	255.795		1.35948	1.36629	276.853		1.32754	2.13549	355.898		1.32255	2.41166
1.30654	1.22312	331.948		1.29104	3.00128	308.398		1.32609	1.84074	205.015		1.28272	2.07519	184.234		1.27623	1.59643	259.601		1.30543	1.16078	231.526		1.35517	1.62233	327.393						1.33962	1.46701	278.121		1.32151	1.81446	256.166		1.35975	1.37465	226.796		1.32806	1.87601	205.392		1.32255	2.37935
1.30244	1.06032	233.406		1.29018	3.1448	207.212		1.32702	1.58158	204.997		1.28241	1.90195	258.502		1.27486	1.56259	234.37		1.30484	1.19856	257.048		1.35798	1.44504	251.741						1.33871	1.62058	304.111		1.32027	1.61474	179.732		1.3606	1.33248	175.938		1.32759	2.06443	230.598		1.32103	2.28227
1.30817	1.50761	307.966		1.29067	2.88564	307.156		1.32464	1.73079	231.472		1.28282	1.92112	210.098		1.27298	1.5445	233.527		1.30559	1.16633	183.222		1.35806	1.5704	251.367						1.33966	1.36437	328.082		1.32003	1.69769	254.624		1.36442	1.531	276.755		1.32849	2.06131	255.441		1.32596	3.05476
1.31286	1.39957	355.798		1.28756	3.07546	258.561		1.32582	1.97118	280.537		1.28411	1.94393	184.169		1.27238	1.52807	309.562		1.30608	1.20158	206.624		1.35711	1.55388	276.222						1.34027	1.45991	328.734		1.32072	1.65673	256.307		1.36443	1.33003	202.343		1.32906	1.94759	280.715		1.3247	2.70732
1.31009	1.1746	329.94		1.29171	2.86686	206.957		1.32568	1.6823	230.453		1.28413	1.92501	184.121		1.27217	1.53994	259.185		1.30583	1.09307	233.484		1.35824	1.58772	352.051						1.33953	1.53159	278.404		1.32289	1.49883	205.461		1.36775	1.51194	202.031		1.31741	2.13195	229.963		1.32204	2.6714
1.30597	1.39542	306.849		1.2913	2.97515	282.196		1.3242	1.73669	230.782		1.28388	1.9235	258.884		1.27364	1.63271	234		1.30717	1.15784	281.799										1.34146	1.41724	328.406		1.32008	1.63385	204.946						1.3179	2.02414	205.883		1.32701	2.63226
1.3055	1.18212	306.884		1.2909	3.18187	307.754						1.28363	2.00784	184.187		1.27646	1.35938	284.362		1.30581	1.09739	307.507														1.32196	1.5794	179.814
												1.27985	1.83845	184.449		1.28228	1.42356	308.87
[truncated: 108 more columns]

## Sheet: Supplemental Figure 1A,B
AxIS File	Baseline FPD plate 2(000).raw
File Type	48-well
Measurement	A1	A2	A3	A4	A5	A6	A7	A8	B1	B2	B3	B4	B5	B6	B7	B8	C1	C2	C3	C4	C5	C6	C7	C8	D1	D2	D3	D4	D5	D6	D7	D8	E1	E2	E3	E4	E5	E6	E7	E8	F1	F2	F3	F4	F5	F6	F7	F8
Treatment/ID	DMSO [0.1 %]	DMSO [0.1 %]	MOX [5.4 µM]	MOX [0.01 µM]	MOX [0.1 µM]	MOX [1 µM]	MOX [10 µM]	MOX [100 µM]	DMSO [0.1 %]	DMSO [0.1 %]	MOX [5.4 µM]	MOX [0.01 µM]	MOX [0.1 µM]	MOX [1 µM]	MOX [10 µM]	MOX [100 µM]	DMSO [0.1 %]	DMSO [0.1 %]	MOX [5.4 µM]	MOX [0.01 µM]	MOX [0.1 µM]	MOX [1 µM]	MOX [10 µM]	MOX [100 µM]	MOX [5.4 µM]	MOX [5.4 µM]	MOX [5.4 µM]	MOX [0.01 µM]	MOX [0.1 µM]	MOX [1 µM]	MOX [10 µM]	MOX [100 µM]	MOX [5.4 µM]	MOX [5.4 µM]	MOX [5.4 µM]	MOX [0.01 µM]	MOX [0.1 µM]	MOX [1 µM]	MOX [10 µM]	MOX [100 µM]	MOX [5.4 µM]	MOX [5.4 µM]	MOX [5.4 µM]	MOX [0.01 µM]	MOX [0.1 µM]	MOX [1 µM]	MOX [10 µM]	MOX [100 µM]
Start Time	2.34681	4.95859	1.60304	13.9302	13.308	9.77563	1.56624	1.74982	16.4673	0.611325	0.366756	6.40055	2.28246	13.655	23.0229	0.783046	13.4392	1.53946	1.43301	23.9061	6.89671	23.7716	0.851195	12.3136	22.8727	0.374018	22.3123	1.68811	22.1847	13.4233	23.1397	0.621514	3.89862	15.1959	15.9528	16.5538	24.9218	0.42635	14.816	12.7678	3.2483	7.85719	0.32407	3.46713	10.154	7.77109	2.00795	1.41977
End Time	56.8426	56.0821	47.9264	58.9211	59.0738	58.9733	53.4599	58.685	54.7967	36.5955	35.6033	41.3057	37.0263	48.22	55.8674	37.9571	50.3192	35.9959	35.9456	58.214	40.752	55.3892	35.6059	49.6057	58.774	35.0612	57.0732	35.8055	55.9497	47.474	58.0929	38.7826	42.9297	51.7636	51.3535	51.9849	57.2471	34.9835	50.9557	51.6315	53.8179	56.3872	47.1054	49.3903	57.1571	58.4257	54.3125	58.9004
Beat Period (s)	1.87849	1.76226	1.59699	1.55098	1.57778	1.69597	1.78883	1.96249	1.32146	1.24045	1.21481	1.2034	1.19784	1.19171	1.13225	1.28131	1.27151	1.18792	1.18994	1.1829	1.16721	1.0901	1.19817	1.28571	1.23776	1.19603	1.19845	1.17626	1.16409	1.17404	1.20504	1.31566	1.34569	1.26068	1.22045	1.22156	1.11447	1.19234	1.24597	1.33965	1.74306	1.67295	1.61268	1.58315	1.62041	1.74632	1.80325	1.98114
Beat Period CoV	0.420589	0.345249	0.249717	0.195628	0.186043	0.443907	0.367064	0.381774	0.101526	0.182831	0.119871	0.09563	0.088475	0.127165	0.268824	0.303909	0.078888	0.086138	0.207656	0.103054	0.111355	0.495791	0.172261	0.088249	0.351846	0.174186	0.138931	0.086926	0.339023	0.099026	0.212784	0.09699	0.084398	0.10153	0.078042	0.160659	0.408711	2.5366	0.083661	0.30366	0.350382	0.300554	0.292838	0.451901	0.22243	0.410163	0.472258	0.530518
Golden Channel	41	13	24	33	22	23	33	24	42	31	42	42	43	24	41	44	44	21	34	44	43	14	31	31	44	14	34	21	42	13	14	43	41	43	21	43	23	13	13	43	24	43	12	22	42	44	44	24
FPD (ms)	528.8	521.6	491.2	443.2	468	507.2	506.4	567.2	368	360.8	336	336	327.2	331.2	341.6	353.6	338.4	352.8	331.2	351.2	324	356.8	330.4	369.6	348.8	328.8	340	332.8	328	351.2	348	360.8	364	342.4	343.2	333.6	342.4	345.6	358.4	379.2	504	484.8	489.6	471.2	477.6	511.2	532	570.4
FPDc (Fridericia ms)	428.57	431.831	420.234	382.881	402.004	425.311	417.161	453.037	335.349	335.795	314.898	315.89	308.092	312.392	327.746	325.557	312.362	333.119	312.547	332.077	307.725	346.686	311.076	339.9	324.861	309.754	320.09	315.27	311.801	332.91	327.023	329.27	329.701	316.956	321.149	312.071	330.251	325.917	333.067	343.984	418.787	408.384	417.502	404.294	406.62	424.505	437.078	454.159
Spike Amplitude (mV)	8.28431	6.33556	8.11494	7.05006	6.2415	6.89569	7.44869	6.39487	6.86381	7.14637	6.39944	6.06225	6.05438	6.3565	7.64919	6.36619	5.66375	6.41094	5.43156	4.64856	6.41594	6.61031	6.223	5.22163	7.36256	5.98881	5.11425	6.43094	7.5735	5.34625	4.78619	5.14412	6.21244	6.23775	6.177	6.70194	7.1065	6.70856	5.88181	6.09656	6.7255	6.56025	5.85738	5.94569	6.38775	5.01356	6.772	4.69787
Spike Amplitude CoV	0.009225	0.014233	0.002962	0.004357	0.004877	0.004503	0.003842	0.026933	0.009452	0.00756	0.027194	0.016536	0.029216	0.00915	0.004337	0.007665	0.020544	0.004476	0.051284	0.059823	0.004594	0.004472	0.015129	0.0322	0.004357	0.006576	0.016991	0.008333	0.007076	0.007251	0.02376	0.008289	0.004699	0.005615	0.005223	0.00946	0.004565	0.058316	0.008101	0.023223	0.004668	0.003734	0.022704	0.005472	0.005013	0.009261	0.007132	0.004309
Spike Slope (V/s)	-17.5812	-14.0334	-18.0951	-15.5045	-13.7714	-15.2579	-16.1192	-14.4549	-15.0788	-16.0339	-14.6234	-13.6986	-13.8178	-13.973	-17.3489	-14.3846	-12.707	-14.2193	-12.3339	-10.9624	-14.805	-15.208	-13.9772	-11.8609	-16.9236	-13.6452	-11.4973	-14.4213	-17.5462	-12.1896	-10.8595	-11.3512	-13.8369	-13.9151	-13.8215	-15.0201	-16.5803	-15.4083	-13.4336	-13.5038	-14.616	-14.1215	-13.3958	-13.4342	-14.6266	-10.9552	-15.2188	-10.4667
Spike Slope CoV	-0.01077	-0.015975	-0.002678	-0.004671	-0.005547	-0.004629	-0.003801	-0.03635	-0.00968	-0.007709	-0.027368	-0.015794	-0.029383	-0.010037	-0.003971	-0.008537	-0.020891	-0.005056	-0.052836	-0.056671	-0.004384	-0.004346	-0.015196	-0.035699	-0.004057	-0.00656	-0.01635	-0.007379	-0.007042	-0.006952	-0.024525	-0.008704	-0.00493	-0.005668	-0.005576	-0.010239	-0.003897	-0.066622	-0.007732	-0.026601	-0.005097	-0.004023	-0.027955	-0.005969	-0.005024	-0.009956	-0.007707	-0.004556
Conduction Velocity (mm/ms)	0.19512	0.237107	0.17482	0.22465	0.235201	0.214049	0.208039	0.198113	0.188874	0.212814	0.241741	0.238514	0.228271	0.204798	0.192509	0.200472	0.220701	0.202067	0.225373	0.358505	0.220232	0.222722	0.248744	0.248029	0.224877	0.194985	0.224457	0.277493	0.200943	0.196975	0.277858	0.177738	0.211106	0.195102	0.218935	0.196427	0.198162	0.228685	0.190227	0.196524	0.176229	0.216421	0.202848	0.190101	0.189281	0.169894	0.198003	0.180964
Arrhythmia Flag	0	0	0	0	0	0	0	0	0	0	0	0	0	0	0	0	0	0	0	0	0	0	0	0	0	0	0	0	0	0	0	0	0	0	0	0	0	0	0	0	0	0	0	0	0	0	0	0
Quiescent Flag	0	0	0	0	0	0	0	0	0	0	0	0	0	0	0	0	0	0	0	0	0	0	0	0	0	0	0	0	0	0	0	0	0	0	0	0	0	0	0	0	0	0	0	0	0	0	0	0
Notes
Resistance - Avg (kOhms)
Resistance - Std (kOhms)
Number of Covered Electrodes
Weighted Mean Resistance (kOhms)
AxIS File	Drugs FPD plate 2(000).raw
File Type	48-well
Measurement	A1	A2	A3	A4	A5	A6	A7	A8	B1	B2	B3	B4	B5	B6	B7	B8	C1	C2	C3	C4	C5	C6	C7	C8	D1	D2	D3	D4	D5	D6	D7	D8	E1	E2	E3	E4	E5	E6	E7	E8	F1	F2	F3	F4	F5	F6	F7	F8
Treatment/ID	DMSO [0.1 %]	DMSO [0.1 %]	MOX [5.4 µM]	MOX [0.01 µM]	MOX [0.1 µM]	MOX [1 µM]	MOX [10 µM]	MOX [100 µM]	DMSO [0.1 %]	DMSO [0.1 %]	MOX [5.4 µM]	MOX [0.01 µM]	MOX [0.1 µM]	MOX [1 µM]	MOX [10 µM]	MOX [100 µM]	DMSO [0.1 %]	DMSO [0.1 %]	MOX [5.4 µM]	MOX [0.01 µM]	MOX [0.1 µM]	MOX [1 µM]	MOX [10 µM]	MOX [100 µM]	MOX [5.4 µM]	MOX [5.4 µM]	MOX [5.4 µM]	MOX [0.01 µM]	MOX [0.1 µM]	MOX [1 µM]	MOX [10 µM]	MOX [100 µM]	MOX [5.4 µM]	MOX [5.4 µM]	MOX [5.4 µM]	MOX [0.01 µM]	MOX [0.1 µM]	MOX [1 µM]	MOX [10 µM]	MOX [100 µM]	MOX [5.4 µM]	MOX [5.4 µM]	MOX [5.4 µM]	MOX [0.01 µM]	MOX [0.1 µM]	MOX [1 µM]	MOX [10 µM]	MOX [100 µM]
Start Time	3.82501	21.7118	20.0037	0.846157	0.689489	22.1356	20.0013	3.19433	0.587026	17.7349	2.58382	20.1423	0.864734	8.18734	2.5715	9.41143	21.1882	6.72211	0.123093	21.7824	18.2426	23.7325	1.52933	0.835782	17.2783	18.4933	5.08671	5.67733	21.7784	12.4174	1.54763	0.813871	16.5478	16.238	18.5205	6.27905	10.2836	3.11963	18.7486	4.11472	2.17498	1.11135	13.3407	19.1094	0.531003	0.154237	1.18539	5.40619
End Time	41.7058	59.0748	58.3311	37.8097	37.4241	59.4115	59.1823	54.7046	39.1121	55.7811	41.886	58.429	38.9407	45.7974	39.051	57.9365	58.9119	43.8282	39.1066	59.479	55.7495	57.4666	40.457	50.359	57.2334	57.2203	44.801	43.8911	59.44	49.9437	40.5495	50.9882	58.1361	57.0061	58.7342	45.505	46.1511	41.8249	58.9672	56.1368	42.8407	41.0739	52.7967	58.3965	39.7189	40.3554	42.766	59.0726
Beat Period (s)	1.30606	1.28822	1.32147	1.27453	1.26661	1.28545	1.35094	1.77597	1.3284	1.31183	1.35508	1.32004	1.31272	1.29673	1.25784	1.67405	1.30069	1.27931	1.34426	1.29977	1.2931	1.16302	1.3421	1.70782	1.37751	1.33516	1.36927	1.31745	1.2985	1.29383	1.34466	1.73006	1.43389	1.40558	1.38649	1.35248	1.23655	1.33442	1.38667	1.79374	1.40191	1.37758	1.36039	1.35449	1.35099	1.38632	1.43366	1.85028
Beat Period CoV	0.21063	0.213009	0.110439	0.161472	0.182723	0.496252	0.0932	0.178017	0.297006	0.149969	0.245413	0.106285	0.178825	0.212237	1.35596	2.12496	0.421377	0.104761	0.345312	0.134067	0.098796	0.393012	0.228211	0.394591	0.214474	0.121496	0.102939	0.161868	0.202054	0.127467	0.531943	0.145216	0.362768	0.149566	0.147844	0.376623	0.498265	0.1183	0.22557	0.304166	0.225756	0.161805	0.510312	0.137225	0.403986	0.3346	0.239307	0.18621
Golden Channel	41	13	24	33	22	23	33	24	42	31	42	42	43	24	41	44	44	21	34	44	43	14	31	31	44	14	34	21	42	13	14	43	41	43	21	43	23	13	13	43	24	43	12	22	42	44	44	24
FPD (ms)	380	362.4	380.8	358.4	380	384	396.8	617.6	372.8	373.6	383.2	376.8	376	370.4	380.8	574.4	352	370.4	376.8	380	383.2	375.2	398.4	576.8	386.4	381.6	391.2	372.8	361.6	386.4	399.2	560.8	393.6	387.2	399.2	377.6	372.8	376.8	404	601.6	405.6	392	399.2	384	377.6	404	424	611.2
FPDc (Fridericia ms)	347.639	333.062	347.012	330.56	351.212	353.167	358.944	509.99	339.13	341.283	346.287	343.491	343.397	339.668	352.767	483.755	322.467	341.203	341.415	348.2	351.734	356.78	361.18	482.553	347.274	346.548	352.292	340.067	331.447	354.605	361.676	467.147	349.046	345.661	358.002	341.445	347.327	342.253	362.291	495.132	362.402	352.301	360.277	347.061	341.571	362.321	376.026	497.857
Spike Amplitude (mV)	6.32406	3.31744	4.18481	2.50831	3.55112	5.06131	3.52831	3.44675	5.13	6.03556	5.815	4.76987	4.89963	4.9835	6.89906	4.26875	5.37794	5.31831	4.13625	2.59256	5.58156	6.37362	6.10438	3.44069	6.1185	4.65069	4.33069	5.249	6.71825	4.45113	4.269	3.86519	4.25237	4.0125	4.88281	5.08981	6.56613	5.16869	5.297	3.97231	5.20025	4.46294	3.42894	3.57006	4.39256	2.14731	3.078	2.86612
Spike Amplitude CoV	0.010714	0.036029	0.100575	0.200985	0.102513	0.041233	0.029929	0.027029	0.079576	0.033132	0.020014	0.050342	0.049657	0.041383	0.007481	0.187621	0.019516	0.007727	0.08924	0.144894	0.020314	0.004103	0.006415	0.124113	0.007363	0.027206	0.04307	0.016319	0.006017	0.047352	0.064741	0.013268	0.091643	0.069875	0.018681	0.072607	0.005595	0.028089	0.015898	0.055663	0.008822	0.011783	0.163774	0.036328	0.038671	0.179333	0.149907	0.016635
Spike Slope (V/s)	-13.9135	-7.72366	-9.59699	-5.93883	-7.78007	-11.5185	-8.19109	-7.91062	-11.5805	-13.6653	-13.1376	-10.9727	-11.3415	-10.8321	-15.5644	-9.54775	-11.7836	-11.6415	-9.40488	-6.17195	-12.7801	-14.7105	-13.9091	-7.58711	-13.9026	-10.6464	-9.78477	-11.6678	-15.2999	-10.2008	-9.53033	-8.20704	-10.0181	-9.10992	-10.9562	-11.6	-15.2611	-11.7409	-12.0977	-8.51873	-11.5191	-9.85638	-7.76718	-8.09204	-10.0727	-4.9603	-7.02086	-6.39391
Spike Slope CoV	-0.011243	-0.063506	-0.090568	-0.201034	-0.108025	-0.044325	-0.033781	-0.026555	-0.082468	-0.033126	-0.02012	-0.048682	-0.049771	-0.042025	-0.008366	-0.183228	-0.021885	-0.008312	-0.082847	-0.146119	-0.020383	-0.00375	-0.007409	-0.119974	-0.007836	-0.026245	-0.038948	-0.01976	-0.006084	-0.046369	-0.063343	-0.012708	-0.10073	-0.175849	-0.016398	-0.071887	-0.005725	-0.029142	-0.0168	-0.04801	-0.009321	-0.011212	-0.275372	-0.032709	-0.040425	-0.169356	-0.304636	-0.017552
Conduction Velocity (mm/ms)	0.171798	0.246814	0.270539	0.637032	0.238383	0.227434	0.313501	0.1966	0.247839	0.241233	0.225932	0.283068	0.449981	0.172345	0.189686	0.193543	0.181729	0.194167	0.538452	1.33851	0.223	0.221237	0.214603	0.662172	0.21836	0.237731	0.255664	0.19796	0.185725	0.239331	0.231632	0.202472	0.225139	0.579369	0.191296	0.33312	0.193472	0.224521	0.232771	0.186445	0.186362	0.186967	0.224075	0.22499	0.229253	0.31065	0.311297	0.178548
Arrhythmia Flag	0	0	0	0	0	0	0	0	0	0	0	0	0	0	0	0	0	0	0	0	0	0	0	0	0	0	0	0	0	0	0	0	0	0	0	0	0	0	0	0	0	0	0	0	0	0	0	0
Quiescent Flag	0	0	0	0	0	0	0	0	0	0	0	0	0	0	0	0	0	0	0	0	0	0	0	0	0	0	0	0	0	0	0	0	0	0	0	0	0	0	0	0	0	0	0	0	0	0	0	0
Notes
Resistance - Avg (kOhms)
Resistance - Std (kOhms)
Number of Covered Electrodes
Weighted Mean Resistance (kOhms)

## Sheet: Supplemental Figure 1 D,E
AxIS File	D7 102124(000).raw		Baseline
File Type	48-well
Measurement	A1	A2	A3	A4	A5	A6	A7	A8	B1	B2	B3	B4	B5	B6	B7	B8	C1	C2	C3	C4	C5	C6	C7	C8	D1	D2	D3	D4	D5	D6	D7	D8	E1	E2	E3	E4	E5	E6	E7	E8	F1	F2	F3	F4	F5	F6	F7	F8
Treatment/ID	VEH [0.1 %]	VEH [0.1 %]	COBI [0.1 ÂµM]	COBI [0.3 ÂµM]	COBI [1 ÂµM]	COBI [3 ÂµM]	COBI [10 ÂµM]	COBI [30 ÂµM]	VEH [0.1 %]	VEH [0.1 %]	COBI [0.1 ÂµM]	COBI [0.3 ÂµM]	COBI [1 ÂµM]	COBI [3 ÂµM]	COBI [10 ÂµM]	COBI [30 ÂµM]	VEH [0.1 %]	VEH [0.1 %]	COBI [0.1 ÂµM]	COBI [0.3 ÂµM]	COBI [1 ÂµM]	COBI [3 ÂµM]	COBI [10 ÂµM]	COBI [30 ÂµM]	MOX [1 ÂµM]	MOX [1 ÂµM]	COBI [0.1 ÂµM]	COBI [0.3 ÂµM]	COBI [1 ÂµM]	COBI [3 ÂµM]	COBI [10 ÂµM]	COBI [30 ÂµM]	MOX [1 ÂµM]	MOX [1 ÂµM]	COBI [0.1 ÂµM]	COBI [0.3 ÂµM]	COBI [1 ÂµM]	COBI [3 ÂµM]	COBI [10 ÂµM]	COBI [30 ÂµM]	MOX [1 ÂµM]	MOX [1 ÂµM]	COBI [0.1 ÂµM]	COBI [0.3 ÂµM]	COBI [1 ÂµM]	COBI [3 ÂµM]	COBI [10 ÂµM]	COBI [30 ÂµM]
Start Time	0.407826	28.2972	14.6591	18.4549	8.71188	22.6325	20.1167	17.1699	13.328	3.48478	1.50828	0.143833	1.01301	5.31268	3.09765	1.14159	0.20797	13.5646	17.9643	19.2968	19.4121	0.21748	12.6752	18.2937	15.8603	0.568791	19.7504	20.1164	18.4117	5.97257	16.9901	12.9584	13.3585	2.02462	0.76642	20.0303	10.3329	12.7853	17.6772		16.2812	12.2338	18.7381	12.31	0.431769	2.1185	10.4859	0.072868
End Time	41.9069	53.507	39.6132	53.8287	42.9784	48.3908	53.9429	51.1424	49.6341	38.2537	28.6459	27.4021	35.7578	38.5156	37.4705	33.861	35.9586	48.9761	52.2318	53.7501	53.6037	34.1367	45.8475	52.7881	52.3766	35.0465	53.9559	54.2491	52.66	39.3354	51.2368	47.2217	50.1777	36.6636	35.4419	53.7483	44.2591	46.6906	51.6549		53.2424	47.4849	53.9113	46.5001	35.7677	37.6569	45.0309	36.2915
Beat Period (s)	1.4308	0.869077	0.860231	1.21953	1.1814	0.888053	1.16619	1.17125	1.25171	1.19879	0.935565	0.939751	1.19787	1.14461	1.185	1.12807	1.23258	1.22091	1.18146	1.18781	1.17874	1.16939	1.14366	1.18919	1.25897	1.18869	1.17923	1.17688	1.18069	1.15022	1.18068	1.18129	1.26942	1.19425	1.19538	1.16251	1.16964	1.16892	1.17139		1.27419	1.21542	1.21257	1.17872	1.21836	1.22523	1.19098	1.24869
Beat Period CoV	0.21644	0.076691	0.103538	0.180416	0.111771	0.089403	0.157453	0.114029	0.169819	0.26776	0.069992	0.116211	0.192357	0.214105	0.12393	0.196055	0.123485	0.135102	0.134069	0.188119	0.121029	0.126788	0.110762	0.116649	0.137755	0.459634	0.129176	0.165096	0.14712	0.189087	0.170477	0.115775	0.153203	0.174889	0.339631	0.086382	0.1055	0.079743	0.174673		0.152818	0.394996	0.125718	0.090132	0.144362	0.194498	0.245762	0.059383
Golden Channel	43	24	13	14	24	43	14	23	13	43	23	24	43	14	44	34	44	13	33	13	33	24	12	34	43	34	13	14	43	24	14	23	14	24	24	33	13	14	13		42	14	14	12	24	23	44	44
FPD (ms)	404.8	297.6	288.8	326.4	341.6	292	333.6	318.4	359.2	317.6	295.2	308	306.4	323.2	314.4	362.4	346.4	324.8	311.2	327.2	306.4	320	322.4	348	316	312.8	314.4	302.4	301.6	314.4	336	66.4	324.8	319.2	313.6	308.8	307.2	307.2	316		352	322.4	324.8	324	319.2	320.8	332.8	350.4
FPDc (Fridericia ms)	359.237	311.851	303.663	305.506	323.136	303.787	316.934	302.058	333.299	298.973	301.827	314.446	288.504	308.972	297.105	348.131	323.077	303.893	294.375	308.957	290.057	303.736	308.293	328.469	292.65	295.287	297.588	286.42	285.355	300.07	317.903	62.8129	299.972	300.86	295.489	293.683	291.566	291.626	299.768		324.687	302.101	304.589	306.72	298.862	299.798	313.965	325.397
Spike Amplitude (mV)	4.77831	4.81781	4.16731	4.746	4.42781	3.86556	4.30375	4.22788	5.29219	5.15631	5.22425	4.50469	4.83444	5.01375	4.96144	4.425	4.20075	4.658	4.38206	5.04269	5.18956	5.38312	5.18069	5.13112	4.88575	5.94888	5.07238	5.79662	4.43244	5.60869	4.233	4.483	5.55775	4.55125	4.40988	5.57212	5.44706	5.09894	3.82187		4.85794	5.27925	4.63481	6.19437	5.43444	4.61125	6.69469	4.66694
Spike Amplitude CoV	0.010683	0.020475	0.0548	0.019368	0.00607	0.05424	0.067804	0.089115	0.019377	0.0064	0.005807	0.01901	0.006411	0.040064	0.011581	0.0592	0.005871	0.017419	0.033558	0.008842	0.010113	0.005559	0.02267	0.02393	0.034944	0.032294	0.021629	0.004904	0.017947	0.03371	0.009438	0.028192	0.018401	0.010686	0.042149	0.00442	0.010165	0.005801	0.047316		0.005833	0.053785	0.010221	0.004754	0.024298	0.031823	0.007573	0.016579
Spike Slope (V/s)	-10.8348	-11.0665	-9.08128	-10.3594	-9.71088	-8.41096	-9.71553	-9.54082	-12.0049	-11.6488	-11.746	-10.0747	-10.8105	-11.4142	-11.3834	-10.4811	-9.85535	-10.0659	-9.97149	-11.4077	-11.7218	-12.128	-11.6976	-11.425	-11.0009	-13.6436	-11.4255	-13.3987	-10.0775	-13.071	-9.64087	-10.6972	-12.3455	-10.0856	-9.96621	-12.7022	-12.5617	-11.1107	-9.13406		-10.9238	-12.166	-10.2108	-13.9826	-12.1937	-10.6818	-15.6991	-10.3955
Spike Slope CoV	-0.013	-0.024181	-0.059029	-0.02286	-0.006634	-0.079895	-0.081904	-0.097447	-0.017783	-0.006898	-0.00743	-0.020798	-0.007401	-0.046863	-0.015145	-0.058727	-0.005334	-0.024571	-0.040798	-0.010391	-0.013543	-0.007751	-0.02703	-0.031155	-0.035944	-0.038755	-0.024382	-0.004974	-0.020611	-0.077945	-0.00996	-0.027673	-0.024974	-0.011412	-0.042443	-0.004563	-0.011122	-0.007717	-0.061176		-0.006394	-0.056278	-0.012977	-0.005051	-0.029919	-0.03706	-0.007734	-0.018193
Conduction Velocity (mm/ms)	0.227353	0.247153	0.257755	0.232354	0.212582	0.278627	0.230365	0.324159	0.17269	0.208691	0.221855	0.20241	0.181247	0.199592	0.181437	0.318725	0.207781	0.244978	0.332922	0.223568	0.189585	0.214465	0.246267	0.199628	0.231063	0.201621	0.206784	0.165333	0.195657	0.217711	0.173927	0.275825	0.195007	0.273387	0.217727	0.188792	0.166787	0.162812	0.256525		0.184322	0.190449	0.165958	0.197753	0.210556	0.250574	0.184716	0.23745
Arrhythmia Flag	0	0	0	0	0	0	0	0	0	0	0	0	0	0	0	0	0	0	0	0	0	0	0	0	0	0	0	0	0	0	0	0	0	0	0	0	0	0	0		0	0	0	0	0	0	0	0
Quiescent Flag	0	0	0	0	0	0	0	0	0	0	0	0	0	0	0	0	0	0	0	0	0	0	0	0	0	0	0	0	0	0	0	0	0	0	0	0	0	0	0		0	0	0	0	0	0	0	0
Notes
Resistance - Avg (kOhms)
Resistance - Std (kOhms)
Number of Covered Electrodes
Weighted Mean Resistance (kOhms)
AxIS File	D7 102124(008).raw		Drug
File Type	48-well
Measurement	A1	A2	A3	A4	A5	A6	A7	A8	B1	B2	B3	B4	B5	B6	B7	B8	C1	C2	C3	C4	C5	C6	C7	C8	D1	D2	D3	D4	D5	D6	D7	D8	E1	E2	E3	E4	E5	E6	E7	E8	F1	F2	F3	F4	F5	F6	F7	F8
Treatment/ID	VEH [0.1 %]	VEH [0.1 %]	COBI [0.1 ÂµM]	COBI [0.3 ÂµM]	COBI [1 ÂµM]	COBI [3 ÂµM]	COBI [10 ÂµM]	COBI [30 ÂµM]	VEH [0.1 %]	VEH [0.1 %]	COBI [0.1 ÂµM]	COBI [0.3 ÂµM]	COBI [1 ÂµM]	COBI [3 ÂµM]	COBI [10 ÂµM]	COBI [30 ÂµM]	VEH [0.1 %]	VEH [0.1 %]	COBI [0.1 ÂµM]	COBI [0.3 ÂµM]	COBI [1 ÂµM]	COBI [3 ÂµM]	COBI [10 ÂµM]	COBI [30 ÂµM]	MOX [1 ÂµM]	MOX [1 ÂµM]	COBI [0.1 ÂµM]	COBI [0.3 ÂµM]	COBI [1 ÂµM]	COBI [3 ÂµM]	COBI [10 ÂµM]	COBI [30 ÂµM]	MOX [1 ÂµM]	MOX [1 ÂµM]	COBI [0.1 ÂµM]	COBI [0.3 ÂµM]	COBI [1 ÂµM]	COBI [3 ÂµM]	COBI [10 ÂµM]	COBI [30 ÂµM]	MOX [1 ÂµM]	MOX [1 ÂµM]	COBI [0.1 ÂµM]	COBI [0.3 ÂµM]	COBI [1 ÂµM]	COBI [3 ÂµM]	COBI [10 ÂµM]	COBI [30 ÂµM]
Start Time	10.1749	10.1845	1.14431	1.22344	21.7846	11.3643	17.464	24.3449	8.65052	0.975051	21.3629	17.162	0.550869	15.7146	6.7848	8.46889	13.6799	17.1339	17.8033	16.2419	17.6694	20.7354	26.9161	26.834	1.0011	13.3482	17.3324	6.81279	18.2077	21.2026	0.913083	10.82	0.6944	0.500845	7.18813	16.8117	2.31002	0.028344	13.8465		11.37	1.85016	15.5849	0.207103	14.9461	11.3349	5.27816	0.309823
End Time	53.8255	48.3404	41.6165	38.886	53.4854	45.5934	44.3115	50.188	47.1062	38.0123	51.8797	52.229	37.1389	49.8383	36.5774	32.8741	51.5116	53.9337	53.4306	52.6742	53.8736	53.1521	52.7618	51.9343	41.1357	50.7884	53.6851	42.642	53.3627	53.8753	28.1261	36.7407	40.5909	38.1442	44.6255	52.9744	38.0522	34.6606	43.8892		52.3664	40.7351	53.7184	37.3961	52.2615	45.7743	33.2696	28.0995
Beat Period (s)	1.50475	1.31553	1.39448	1.29846	1.09292	1.18001	0.925466	0.890925	1.32582	1.2769	1.05202	1.20905	1.26138	1.17638	1.02704		1.30408	1.26861	1.22856	1.25608	1.20606	1.11764	0.891008		1.38343	1.29075	1.25331	1.23525	1.212	1.12639	0.938075	0.893633	1.37517	1.29804	1.29066	1.2467	1.23223	1.19396	1.0011		1.41355	1.34075	1.31479	1.28198	1.2865	1.18726	0.964891
Beat Period CoV	0.493667	0.275563	0.601756	0.244594	0.148815	0.100431	0.060206	0.083773	0.132327	0.240893	0.103315	0.285635	0.169485	0.082869	0.211226		0.357105	0.374717	1.28508	0.219557	0.488292	0.279102	0.052493		0.233614	0.125589	0.322428	0.459506	0.19314	0.135826	0.052937	0.086969	0.169979	0.43817	0.220979	0.11742	0.175176	0.092781	0.090801		0.28629	0.241822	0.172183	0.217184	0.180919	0.113619	0.068726
Golden Channel	43	24	13	14	24	43	14	23	13	43	23	24	43	14	44	34	44	13	33	13	33	24	12	34	43	34	13	14	43	24	14	23	14	24	24	33	13	14	13		42	14	14	12	24	23	44	44
FPD (ms)	408	367.2	353.6	343.2	332	312.8	229.6	108.8	367.2	340	324	344.8	322.4	333.6	252		414.4	378.4	335.2	335.2	350.4	301.6	227.2		343.2	346.4	340	327.2	312.8	306.4	221.6	98.4	352	338.4	336.8	335.2	335.2	311.2	260.8		385.6	347.2	353.6	355.2	342.4	299.2	220
FPDc (Fridericia ms)	356.045	335.121	316.501	314.584	322.311	296.009	235.605	113.07	334.252	313.396	318.569	323.658	298.387	316.017	249.769		379.302	349.55	312.972	310.669	329.186	290.623	236.11		308.007	318.149	315.35	304.95	293.381	294.482	226.373	102.159	316.536	310.218	309.339	311.446	312.661	293.343	260.704		343.584	314.87	322.77	326.974	314.821	282.562	222.637
Spike Amplitude (mV)	4.5655	4.59119	3.80369	4.64806	3.82563	3.8995	4.08269	1.31919	4.45662	4.42931	4.19475	4.066	4.07625	4.482	4.42188	0	3.33119	4.19694	3.96319	4.18906	4.12331	4.60756	3.74819	0	4.25275	5.56888	4.85231	4.91306	4.07688	4.68194	3.15594	0.401563	4.95156	4.133	3.43756	4.89288	4.49206	4.446	3.50281		4.37481	4.84775	4.36944	5.722	4.83331	3.30906	4.50706	0
Spike Amplitude CoV	0.027648	0.016435	0.092795	0.013309	0.005931	0.00785	0.008544	0.062127	0.022565	0.013943	0.032432	0.028828	0.008768	0.019505	0.019876		0.029409	0.023136	0.057474	0.019073	0.046299	0.010974	0.006231		0.055319	0.008148	0.041095	0.023013	0.012894	0.007296	0.012771	0.04955	0.007912	0.085856	0.055163	0.017688	0.018475	0.007708	0.044158		0.007185	0.047069	0.033804	0.006245	0.009213	0.025232	0.006232
Spike Slope (V/s)	-10.2685	-10.2789	-8.02648	-10.2333	-8.3746	-8.2582	-8.72884	-2.23918	-9.85697	-9.70217	-9.12922	-8.90463	-8.75394	-9.96114	-9.88185		-7.75701	-8.87576	-8.89577	-9.36291	-8.93929	-10.1324	-8.59771		-9.33321	-12.7045	-11.0062	-11.0099	-9.07393	-10.6929	-6.88218	-1.49403	-10.8766	-8.85136	-7.53934	-10.9523	-10.157	-9.61787	-7.34369		-9.72848	-11.0932	-9.56977	-12.7445	-10.6898	-7.34496	-9.99075
Spike Slope CoV	-0.028145	-0.021493	-0.310572	-0.015689	-0.007237	-0.011338	-0.010034	2.7e-05	-0.022593	-0.017627	-0.043525	0.002231	-0.010958	-0.022262	-0.026731		-0.029698	-0.02721	-0.072118	-0.020588	-0.039829	-0.013891	-0.007039		-0.069673	-0.008603	-0.055413	-0.02632	-0.013629	-0.007823	-0.023441	-0.111534	-0.010796	-0.16822	-0.052725	-0.020965	-0.020615	-0.009936	0.028641		-0.0082	-0.051679	-0.044992	-0.007186	-0.009958	-0.02898	-0.006788
Conduction Velocity (mm/ms)	0.181422	0.177901	0.20013	0.186772	0.16674	0.14604	0.176202	0.505954	0.194935	0.198193	0.212991	0.17287	0.212279	0.199703	0.173387		0.208288	0.217085	0.223334	0.177788	0.168344	0.240589	0.21471		0.248303	0.200226	0.182846	0.201172	0.186519	0.204138	0.174053	0.251566	0.198326	0.259281	0.209456	0.216502	0.15843	0.197622	0.159333		0.177973	0.179559	0.179278	0.20236	0.250662	0.175737	0.16268
Arrhythmia Flag	0	0	0	0	0	0	0	0	0	0	0	0	0	0	0	0	0	0	0	0	0	0	0	0	0	0	0	0	0	0	0	0	0	0	0	0	0	0	0		0	0	0	0	0	0	0	0
Quiescent Flag	0	0	0	0	0	0	0	0	0	0	0	0	0	0	0	1	0	0	0	0	0	0	0	1	0	0	0	0	0	0	0	0	0	0	0	0	0	0	0		0	0	0	0	0	0	0	1
Notes
Resistance - Avg (kOhms)
Resistance - Std (kOhms)
Number of Covered Electrodes
Weighted Mean Resistance (kOhms)
